# Supplementary material for: Implementation fidelity of infection prevention practices at Debre Tabor comprehensive specialized hospital, Northwest Ethiopia
Source: BMC Infect Dis. 2023 May 22;23:343. doi: 10.1186/s12879-023-08263-3 (PMC10204164; doi:10.1186/s12879-023-08263-3)
Supplement: Supplementary file 1 — Additional file 1. [file 12879_2023_8263_MOESM1_ESM.xlsx]

## Sheet: aty3XRzeaNB33ejXoc8EXv
start	end	group_oa2fy80._01_ward_admitted	group_oa2fy80.specify_other	group_oa2fy80._301_Educational_Level	group_oa2fy80._302_Age	group_oa2fy80._305_Sex	group_oa2fy80._304_Residence	group_oa2fy80._305_Marital_Status	group_oa2fy80._07_Religion	group_oa2fy80.specify_other_001	group_oa2fy80._307_Occupational_Status	group_oa2fy80.specify_other_002	group_oa2fy80._308_Family_monthly_me_in_Ethiopian_birr	group_hk4ao94._20_Do_you_get_information_on_	group_hk4ao94._21_If_yes_to_the_above_ques	group_hk4ao94.specify_other_003	group_hk4ao94._22_Do_you_wear_a_mask_a_mout	group_hk4ao94._23_If_no_to_the_above_quest	group_hk4ao94.specify_other_004	group_hk4ao94._24_Do_you_wash_your_hands_wit	group_hk4ao94._25_If_no_what_are_the_reaso	group_hk4ao94.specify_other_005	group_hk4ao94._26_Do_you_prevent_yourself_fr	group_hk4ao94._27_If_yes_how_do_you_protec	group_hk4ao94.specify_other_006	group_hk4ao94._28_If_no_what_are_the_reaso	group_hk4ao94.specify_other_007	group_hk4ao94._409_Do_you_avoid_touching_any	group_hk4ao94._30_If_no_what_are_the_reaso	group_hk4ao94.specify_other_008	group_hk4ao94._411_Do_you_use_hand_sanitizer	group_hk4ao94._32_If_no_what_are_the_reaso	group_hk4ao94.specify_other_009	group_hk4ao94._413_Do_you_put_waste_separate	group_hk4ao94._34_If_yes_where_you_put_rem	group_hk4ao94._415_If_no_what_are_the_reasons	group_hk4ao94.specify_other_010	group_go4yz57._500_How_do_you_feel_ospital_surroundings	group_go4yz57._501_How_satisfied_y_spital_premises_area	group_go4yz57._502_How_satisfied_yo_he_waiting_room_area	group_go4yz57._503_How_satisfied_y_f_the_corridors_area	group_go4yz57._504_How_satisfied_a_iness_of_the_toilets	group_go4yz57._505_How_satisfied_a_nliness_of_bathrooms	group_go4yz57._507_How_satisfied_ar_cleanliness_of_beds	group_go4yz57._508_How_satisfied_a_cleanliness_of_linen	group_go4yz57._509_How_satisfied_a_eanliness_of_pyjamas	group_go4yz57._510_How_satisfied_a_iness_of_staff_gowns	group_go4yz57._511_How_satisfied_a_hygiene_of_the_staff	group_go4yz57._512_How_satisfied_iled_by_the_hospital
2022-05-30T09:59:18.730+03:00	2022-05-30T10:15:49.337+03:00	surgical		secondary_education	59	female	urban	separated	orthodox		governmet_employee		8000	no			no	4__other	lack of attention	yes			yes	2__by_avoiding_touching_sharp_instrument				yes			yes			yes	1__black_garbage_bins			excellent	very_good	very_good	very_good		excellent	very_good	poor	poor	very_good	good	poor
2022-05-30T10:16:33.132+03:00	2022-05-30T10:30:02.458+03:00	surgical		college_and_above	35	male	urban	married	orthodox		governmet_employee		10150	no			no	4__other	lack of attention	yes			yes	2__by_avoiding_touching_sharp_instrument				yes			no	3__other	lack of attention	yes	1__black_garbage_bins			very_good	good	good	good		excellent	excellent	poor	very_poor	very_good	good	very_good
2022-05-30T10:40:56.579+03:00	2022-06-02T14:38:12.297+03:00	medical		primary_education	19	male	rural	single	orthodox				2000	no			no	3__unavailability		yes			yes	2__by_avoiding_touching_sharp_instrument				yes			no	1__unavailability		no		2__lack_of_awareness		good	good	poor	very_good		good	good	good	good	good	very_good	very_good
2022-05-30T10:52:54.979+03:00	2022-05-30T11:03:32.608+03:00	medical		secondary_education	32	female	rural	married	orthodox		house_wife		8000	no			no	4__other	lack of awarness	yes			yes	2__by_avoiding_touching_sharp_instrument				no	3__other	avoiding touching any thing	no	1__unavailability		yes	2__yellow_garbage_bins			good	very_good	good	good		very_good	good	poor	poor	good	very_good	good
2022-05-30T11:04:34.200+03:00	2022-05-30T11:14:39.017+03:00	medical		primary_education	50	male	rural	married	orthodox		farmer		8300	no			no	1__inconvenience 3__unavailability		yes			yes	2__by_avoiding_touching_sharp_instrument				no	1__lack_of_glove		no	1__unavailability		yes	1__black_garbage_bins			very_good	very_good	very_good	very_good		poor	very_good	very_good	poor	very_good	very_good	very_good
2022-05-30T11:14:53.819+03:00	2022-05-30T11:30:09.406+03:00	medical		secondary_education	50	male	urban	married	orthodox		governmet_employee		6702	yes	2__face_to_face_health_education		no	4__other	lack of awarness	yes			yes	1__by_wearing_the_glove				yes			yes			yes	1__black_garbage_bins			very_good	very_good	very_good	very_good		very_good	very_good	poor	poor	very_good	very_good	very_good
2022-05-30T14:19:20.545+03:00	2022-05-30T14:29:11.614+03:00	medical		read_and_write	25	male	urban	single	orthodox		other__specify		4000	no			no	2__uselessness 4__other	religion	yes			yes	2__by_avoiding_touching_sharp_instrument				no	1__lack_of_glove		no	1__unavailability		yes	1__black_garbage_bins			very_good	very_good	very_good	very_good		good	good	good	poor	very_good	very_good	very_good
2022-05-30T14:29:34.946+03:00	2022-05-30T14:38:31.995+03:00	medical		illitrate	38	female	urban	married	orthodox		other__specify		1000	yes	2__face_to_face_health_education		no	4__other	lack of awarness	yes			yes	2__by_avoiding_touching_sharp_instrument				no	1__lack_of_glove		yes			yes	1__black_garbage_bins			poor	poor	poor	good		poor	poor	poor	poor	very_good	very_good	very_good
2022-05-30T14:39:03.404+03:00	2022-05-30T14:46:53.565+03:00	medical		illitrate	45	male	urban	single	orthodox		daily_laborer		3900	no			yes			yes			yes	2__by_avoiding_touching_sharp_instrument				no	1__lack_of_glove		no	1__unavailability		no		2__lack_of_awareness		very_good	very_good	very_good	very_good		very_good	good	poor	poor	very_good	very_good	good
2022-05-30T14:49:37.048+03:00	2022-05-30T14:56:59.030+03:00	gynecology_obstetrics		illitrate	40	female	rural	married	orthodox		farmer		4700	no			no	4__other	lack of awarness	no	1__unavailability		no			1__lack_of_protective_materials		no	1__lack_of_glove		no	1__unavailability		no		2__lack_of_awareness		good	good	good	good		good	good	poor	poor	very_good	very_good	very_good
2022-05-30T14:57:10.366+03:00	2022-05-30T15:01:24.665+03:00	gynecology_obstetrics		primary_education	28	female	rural	married	orthodox		farmer		6000	yes	2__face_to_face_health_education		no	3__unavailability 1__inconvenience		yes			yes	2__by_avoiding_touching_sharp_instrument				no	1__lack_of_glove		no	2__inconvenience 1__unavailability		no		1__lack_garbage_bin		very_good	very_good	very_good	very_good		good	very_good	poor	poor	very_good	exccelent	excellent
2022-05-30T15:02:40.427+03:00	2022-05-30T15:08:52.377+03:00	gynecology_obstetrics		illitrate	23	female	rural	married	orthodox		farmer		2000	no			no	3__unavailability		no	1__unavailability		no			1__lack_of_protective_materials		no	1__lack_of_glove		no	1__unavailability		no		2__lack_of_awareness		very_good	very_good	very_good	very_good		good	good	poor	poor	good	good	good
2022-05-30T15:09:01.994+03:00	2022-05-30T15:15:44.367+03:00	gynecology_obstetrics		illitrate	32	female	rural	married	orthodox		farmer		3200	yes	2__face_to_face_health_education		no	4__other	lack of awarness	yes			yes	2__by_avoiding_touching_sharp_instrument				no	1__lack_of_glove		no	1__unavailability		yes	1__black_garbage_bins			very_good	good	good	very_good		good	good	poor	poor	good	very_good	good
2022-05-30T15:16:30.519+03:00	2022-06-14T19:03:29.804+03:00	gynecology_obstetrics		secondary_education	33	female	urban	single	orthodox		merchant		2000	no			no	1__inconvenience		yes			yes	2__by_avoiding_touching_sharp_instrument				no	1__lack_of_glove		no	1__unavailability		no		2__lack_of_awareness		poor	poor	poor	poor	good	good	good	poor	poor	very_good	very_good	very_good
2022-05-30T15:23:12.207+03:00	2022-05-30T15:32:48.009+03:00	gynecology_obstetrics		college_and_above	26	female	urban	married	orthodox		governmet_employee		8000	no			no	4__other	lack of attention	yes			yes	2__by_avoiding_touching_sharp_instrument				yes			no	1__unavailability		yes	4__other		green bin	poor	poor	poor	poor		good	very_good	poor	poor	very_good	very_good	very_good
2022-05-30T15:33:19.703+03:00	2022-05-30T15:38:12.002+03:00	gynecology_obstetrics		illitrate	30	female	rural	married	orthodox		farmer		3000	no			no	3__unavailability		yes			yes	2__by_avoiding_touching_sharp_instrument				no	1__lack_of_glove		no	1__unavailability		no		2__lack_of_awareness		very_good	very_good	very_good	good		good	good	poor	poor	good	good	good
2022-05-30T15:38:30.174+03:00	2022-05-30T15:47:31.235+03:00	gynecology_obstetrics		college_and_above	30	female	urban	married	orthodox		governmet_employee		13000	no			no	1__inconvenience		yes			yes	2__by_avoiding_touching_sharp_instrument				no	1__lack_of_glove		no	3__other	unavailability	yes	1__black_garbage_bins			very_good	very_good	very_good	very_good		good	good	poor	poor	very_good	very_good	poor
2022-05-30T15:49:12.806+03:00	2022-05-30T15:59:56.530+03:00	pediatrics		read_and_write	35	male	urban	married	orthodox		other__specify		1000	no			no	3__unavailability		no	1__unavailability		no			1__lack_of_protective_materials		no	1__lack_of_glove		no	1__unavailability		no		1__lack_garbage_bin		poor	poor	poor	poor		poor	poor	poor	poor	very_good	very_good	very_good
2022-05-30T16:00:12.316+03:00	2022-05-30T16:08:46.166+03:00	pediatrics		illitrate	54	male	rural	married	orthodox		farmer		3000	no			no	3__unavailability		no	1__unavailability		yes	2__by_avoiding_touching_sharp_instrument				no	1__lack_of_glove		no	1__unavailability		no		2__lack_of_awareness		very_good	very_good	good	good		good	good	poor	poor	very_good	very_good	very_good
2022-05-30T16:09:11.693+03:00	2022-05-30T16:14:07.874+03:00	pediatrics		primary_education	50	male	urban	married	orthodox		farmer		2000	no			no	3__unavailability		yes			no			1__lack_of_protective_materials		no	1__lack_of_glove		no	1__unavailability		no		2__lack_of_awareness		good	good	good	good		good	good	poor	poor	good	good	good
2022-05-30T16:14:37.275+03:00	2022-05-30T16:20:16.187+03:00	pediatrics		primary_education	25	female	rural	married	orthodox		farmer		3000	no			no	1__inconvenience 3__unavailability		no	1__unavailability		yes	2__by_avoiding_touching_sharp_instrument				no	1__lack_of_glove		no	1__unavailability		no		2__lack_of_awareness		very_good	very_good	good	good		very_good	good	poor	poor	very_good	very_good	good
2022-05-30T16:20:30.548+03:00	2022-05-30T16:28:48.810+03:00	pediatrics		college_and_above	24	male	urban	single	orthodox		other__specify		8000	no			no	3__unavailability 4__other	lack of awarness	yes			yes	2__by_avoiding_touching_sharp_instrument				no	1__lack_of_glove		no	1__unavailability		no		2__lack_of_awareness		good	good	good	good		good	poor	poor	poor	very_good	very_good	very_good
2022-05-30T16:29:27.463+03:00	2022-05-30T16:35:42.028+03:00	pediatrics		primary_education	26	female	urban	married	orthodox		house_wife		5000	yes	2__face_to_face_health_education		no	2__uselessness		yes			yes	2__by_avoiding_touching_sharp_instrument				no	1__lack_of_glove		no	1__unavailability		no		2__lack_of_awareness		very_good	very_good	very_good	very_good		good	good	good	poor	very_good	very_good	good
2022-05-30T16:36:43.003+03:00	2022-05-30T16:42:07.370+03:00	pediatrics		illitrate	25	female	rural	married	orthodox		farmer		2500	no			yes			yes			yes	2__by_avoiding_touching_sharp_instrument				no	1__lack_of_glove		no	1__unavailability		no		2__lack_of_awareness		good	good	good	good		good	good	good	poor	good	very_good	very_good
2022-05-30T16:42:26.455+03:00	2022-05-30T16:47:54.617+03:00	pediatrics		illitrate	39	female	rural	married	orthodox		farmer		2500	no			yes			yes			yes	2__by_avoiding_touching_sharp_instrument				no	1__lack_of_glove		no	1__unavailability		no		2__lack_of_awareness		good	very_good	very_good	very_good		good	good	good	poor	very_good	very_good	excellent
2022-05-30T16:48:07.823+03:00	2022-05-30T16:56:12.868+03:00	pediatrics		secondary_education	27	female	urban	married	orthodox		other__specify		6000	no			no	4__other	due to emergency	yes			yes	2__by_avoiding_touching_sharp_instrument				no	1__lack_of_glove		no	1__unavailability		no		2__lack_of_awareness		good	good	good	good		good	good	good	poor	very_good	very_good	good
2022-05-30T17:01:14.908+03:00	2022-05-30T17:12:59.941+03:00	pediatrics		college_and_above	20	female	urban	single	orthodox		other__specify		6660	no			no	4__other	due to emergency	no	1__unavailability		yes	2__by_avoiding_touching_sharp_instrument				no	1__lack_of_glove		yes			no		1__lack_garbage_bin		good	good	poor	good		poor	good	good	poor	good	very_good	good
2022-05-31T09:22:18.994+03:00	2022-05-31T09:34:38.234+03:00	surgical		college_and_above	35	male	urban	married	orthodox		other__specify		50000	no			no	4__other 2__uselessness	low importance	yes			yes	2__by_avoiding_touching_sharp_instrument				no	1__lack_of_glove		no	1__unavailability		yes	1__black_garbage_bins			poor	poor	poor	poor		very_poor	good	poor	poor	very_good	very_good	poor
2022-05-31T09:35:05.527+03:00	2022-05-31T09:47:42.055+03:00	surgical		primary_education	50	male	rural	married	orthodox		other__specify		6250	no			no	3__unavailability 4__other	lack of awarness	no	1__unavailability		yes	2__by_avoiding_touching_sharp_instrument				yes			no	1__unavailability		yes	1__black_garbage_bins			very_good	very_good	very_good	very_good		poor	very_good	very_good	very_good	very_good	very_good	poor
2022-05-31T09:48:34.391+03:00	2022-05-31T09:54:34.535+03:00	surgical		primary_education	17	male	rural	single	orthodox		other__specify		3400	no			no	3__unavailability		yes			yes	2__by_avoiding_touching_sharp_instrument				no	1__lack_of_glove		no	1__unavailability		no		2__lack_of_awareness		very_good	very_good	very_good	good		poor	good	very_good	poor	very_good	very_good	very_good
2022-05-31T09:56:54.646+03:00	2022-05-31T10:02:24.935+03:00	surgical		primary_education	24	male	rural	single	orthodox		farmer		2300	no			no	4__other	lack of attention	yes			yes	2__by_avoiding_touching_sharp_instrument				no	1__lack_of_glove		no	1__unavailability		yes	1__black_garbage_bins			excellent	very_good	very_good	very_good		good	very_good	good	good	good	exccelent	excellent
2022-05-31T10:24:53.903+03:00	2022-05-31T10:28:03.561+03:00	medical		read_and_write	36	male	urban	married	orthodox		governmet_employee		2000	no			no	3__unavailability 4__other	religion	yes			yes	2__by_avoiding_touching_sharp_instrument				yes			no	1__unavailability		yes	2__yellow_garbage_bins			very_good	very_good	very_good	very_good		very_good	good	good	poor	very_good	very_good	good
2022-05-31T10:31:02.066+03:00	2022-05-31T10:39:49.587+03:00	surgical		primary_education	20	male	rural	married	orthodox		farmer		1200	no			no	3__unavailability		no	1__unavailability		no			1__lack_of_protective_materials		no	1__lack_of_glove		no	1__unavailability		no		2__lack_of_awareness		very_good	very_good	very_good	very_good		poor	good	poor	poor	very_good	very_good	good
2022-05-31T10:39:55.507+03:00	2022-05-31T10:45:42.679+03:00	surgical		primary_education	23	male	rural	married	orthodox		other__specify		1230	no			no	4__other	lack of awarness	no	1__unavailability		yes	2__by_avoiding_touching_sharp_instrument				no	1__lack_of_glove		no	1__unavailability		no		2__lack_of_awareness		very_good	very_good	very_good	very_good		good	good	poor	poor	very_good	very_good	good
2022-06-02T09:14:48.159+03:00	2022-06-02T09:22:16.629+03:00	medical		primary_education	21	male	urban	single	orthodox		other__specify		6000	no			no	4__other	lack of awareness	no	1__unavailability		yes	2__by_avoiding_touching_sharp_instrument				no	1__lack_of_glove		no	1__unavailability		yes	1__black_garbage_bins			excellent	excellent	excellent	excellent		excellent	excellent	good	poor	excellent	exccelent	excellent
2022-06-02T09:22:28.198+03:00	2022-06-02T09:28:57.523+03:00	medical		primary_education	25	male	rural	married	orthodox		farmer		3000	no			no	3__unavailability		yes			yes	2__by_avoiding_touching_sharp_instrument				no	1__lack_of_glove		no	1__unavailability		no		2__lack_of_awareness		excellent	excellent	excellent	excellent		poor	very_good	very_good	good	very_good	very_good	good
2022-06-02T09:29:01.393+03:00	2022-06-02T09:36:42.209+03:00	medical		illitrate	48	male	rural	married	orthodox		farmer		2000	no			no	3__unavailability		yes			yes	2__by_avoiding_touching_sharp_instrument				no	1__lack_of_glove		no	1__unavailability		no		2__lack_of_awareness		very_good	very_good	very_good	very_good		good	good	good	good	very_good	very_good	very_good
2022-06-02T09:36:55.903+03:00	2022-06-02T09:41:29.672+03:00	medical		secondary_education	22	male	rural	single	orthodox		other__specify		2300	no			no	1__inconvenience		yes			yes	2__by_avoiding_touching_sharp_instrument				no	1__lack_of_glove		no	1__unavailability		no		2__lack_of_awareness		very_good	very_good	very_good	very_good		very_good	good	good	good	excellent	very_good	very_good
2022-06-02T09:42:48.017+03:00	2022-06-02T09:46:38.640+03:00	medical		read_and_write	34	male	rural	married	orthodox		farmer		2200	no			no	4__other 1__inconvenience	religion	yes			yes	2__by_avoiding_touching_sharp_instrument				no	1__lack_of_glove		no	1__unavailability		no		2__lack_of_awareness		very_good	very_good	very_good	very_good		good	very_good	very_good	very_good	very_good	very_good	very_good
2022-06-02T09:47:37.834+03:00	2022-06-02T09:52:17.807+03:00	gynecology_obstetrics		secondary_education	30	female	urban	married	orthodox		merchant		2400	no			no	2__uselessness		no	1__unavailability		yes	2__by_avoiding_touching_sharp_instrument				yes			no	1__unavailability		yes	2__yellow_garbage_bins			very_good	very_good	very_good	very_good		very_good	good	good	good	very_good	very_good	good
2022-06-02T09:52:21.570+03:00	2022-06-02T10:00:49.218+03:00	gynecology_obstetrics		college_and_above	38	female	urban	married	muslim		governmet_employee		11000	yes	2__face_to_face_health_education		no	4__other	lack of attention	yes			yes	2__by_avoiding_touching_sharp_instrument				yes			no	3__other	no importance	yes	1__black_garbage_bins			very_good	very_good	very_good	very_good		good	good	good	good	very_good	very_good	good
2022-06-02T10:01:06.583+03:00	2022-06-02T10:04:01.873+03:00	gynecology_obstetrics		secondary_education	31	female	rural	married	orthodox		farmer		20000	no			no	1__inconvenience		yes			yes	2__by_avoiding_touching_sharp_instrument				no	1__lack_of_glove		no	1__unavailability		no		2__lack_of_awareness		poor	good	good	good		good	good	good	good	very_good	very_good	very_good
2022-06-03T09:20:16.662+03:00	2022-06-03T09:25:01.700+03:00	surgical		illitrate	23	male	rural	married	orthodox				2000	no			no	3__unavailability		yes			yes	2__by_avoiding_touching_sharp_instrument				no	1__lack_of_glove		no	1__unavailability		no		2__lack_of_awareness		good	very_good	good	good	very_poor	good	good	good	good	very_good	very_good	very_good
2022-06-03T09:25:19.691+03:00	2022-06-03T09:30:36.102+03:00	surgical		illitrate	45	male	rural	married	orthodox				2000	no			no	1__inconvenience 3__unavailability		yes			yes	2__by_avoiding_touching_sharp_instrument				no	1__lack_of_glove		no	1__unavailability		no		2__lack_of_awareness		very_good	very_good	very_good	very_good	very_poor	very_good	very_good	very_good	very_good	very_good	very_good	very_good
2022-06-03T09:31:05.868+03:00	2022-06-03T09:37:29.378+03:00	surgical		illitrate	72	male	rural	married	orthodox				2000	no			no	1__inconvenience 2__uselessness		yes			yes	2__by_avoiding_touching_sharp_instrument				no	1__lack_of_glove		no	2__inconvenience 3__other	no importance	no		2__lack_of_awareness		very_good	very_good	very_good	very_good	very_poor	very_good	very_good	very_good	good	very_good	very_good	very_good
2022-06-03T09:38:23.074+03:00	2022-06-03T09:43:05.179+03:00	surgical		illitrate	22	male	urban	single	orthodox				2500	no			no	2__uselessness 3__unavailability		no	1__unavailability		yes	2__by_avoiding_touching_sharp_instrument				no	1__lack_of_glove		no	1__unavailability		no		2__lack_of_awareness		excellent	excellent	excellent	excellent	very_poor	excellent	excellent	excellent	excellent	excellent	exccelent	excellent
2022-06-03T14:04:30.539+03:00	2022-06-03T14:10:43.005+03:00	pediatrics		illitrate	41	female	urban	married	orthodox		farmer		2000	no			no	3__unavailability		no	1__unavailability		yes	2__by_avoiding_touching_sharp_instrument				no	1__lack_of_glove		no	1__unavailability		no		2__lack_of_awareness		good	good	good	good	good	good	good	poor	poor	very_good	very_good	very_good
2022-06-03T14:10:50.952+03:00	2022-06-03T14:15:50.062+03:00	pediatrics		primary_education	38	female	urban	married	orthodox		house_wife		2400	no			no	3__unavailability		yes			yes	2__by_avoiding_touching_sharp_instrument				no	1__lack_of_glove		no	1__unavailability		yes	1__black_garbage_bins			excellent	excellent	excellent	excellent	excellent	excellent	excellent	excellent	excellent	excellent	exccelent	excellent
2022-06-03T14:17:11.610+03:00	2022-06-03T14:23:45.924+03:00	pediatrics		illitrate	35	female	rural	married	orthodox		farmer		4100	no			no	1__inconvenience 3__unavailability		yes			yes	2__by_avoiding_touching_sharp_instrument				no	1__lack_of_glove 3__other	lack of awarness	no	1__unavailability		no		2__lack_of_awareness		very_good	very_good	very_good	very_good	very_good	very_good	very_good	very_good	good	good	good	good
2022-06-03T14:24:18.396+03:00	2022-06-03T14:34:21.902+03:00	pediatrics		college_and_above	27	female	urban	married	orthodox		merchant		9000	no			no	4__other	lack of awarness	no	1__unavailability		yes	2__by_avoiding_touching_sharp_instrument				no	1__lack_of_glove		no	1__unavailability		no		2__lack_of_awareness		excellent	excellent	excellent	excellent	excellent	excellent	excellent	excellent	very_good	very_good	poor	poor
2022-06-03T14:34:36.713+03:00	2022-06-03T14:40:45.273+03:00	pediatrics		secondary_education	30	female	urban	married	orthodox		house_wife		3000	no			no	4__other	lack of awarness	yes			yes	2__by_avoiding_touching_sharp_instrument				no	1__lack_of_glove		no	1__unavailability		no		2__lack_of_awareness		good	good	good	good	poor	poor	good	good	good	very_good	very_good	very_good
2022-06-03T14:41:05.892+03:00	2022-06-03T14:45:26.044+03:00	pediatrics		illitrate	40	male	rural	married	orthodox		farmer		2500	no			no	1__inconvenience 3__unavailability		yes			yes	2__by_avoiding_touching_sharp_instrument				no	1__lack_of_glove		no	1__unavailability		no		2__lack_of_awareness		very_good	very_good	very_good	very_good	poor	good	very_good	good	good	good	very_good	very_good
2022-06-03T14:45:58.677+03:00	2022-06-03T14:52:24.571+03:00	pediatrics		secondary_education	26	female	rural	married	orthodox		house_wife		3000	no			yes			yes			yes	1__by_wearing_the_glove				yes			yes			no		2__lack_of_awareness		excellent	excellent	excellent	excellent	excellent	poor	excellent	poor	excellent	very_good	very_good	very_good
2022-06-03T14:52:45.720+03:00	2022-06-03T15:01:18.023+03:00	pediatrics		illitrate	33	female	urban	separated	orthodox		daily_laborer		1500	yes	2__face_to_face_health_education		no	2__uselessness 3__unavailability		yes			no			1__lack_of_protective_materials		no	1__lack_of_glove		no	1__unavailability		no		2__lack_of_awareness		very_good	very_good	very_good	very_good	very_good	good	good	good	good	very_good	very_good	very_good
2022-06-03T15:05:26.883+03:00	2022-06-03T15:36:29.604+03:00	pediatrics		college_and_above	33	male	urban	married	orthodox		governmet_employee		10000	no			no	3__unavailability		no	1__unavailability		yes	2__by_avoiding_touching_sharp_instrument				no	1__lack_of_glove		no	1__unavailability		no		1__lack_garbage_bin		good	poor	good	good	poor	poor	good	poor	poor	very_good	very_good	good
2022-06-03T15:36:45.330+03:00	2022-06-03T15:45:13.414+03:00	pediatrics		college_and_above	32	male	urban	married	orthodox		governmet_employee		46000	yes	2__face_to_face_health_education		no	2__uselessness		yes			yes	1__by_wearing_the_glove				yes			no	1__unavailability		no		2__lack_of_awareness		good	very_good	very_good	very_good	poor	good	very_good	very_good	poor	very_good	good	good
2022-06-03T15:45:25.888+03:00	2022-06-03T15:51:42.193+03:00	pediatrics		illitrate	40	male	urban	married	orthodox		daily_laborer		3000	no			no	4__other	emerency situation	yes			yes	2__by_avoiding_touching_sharp_instrument				no	1__lack_of_glove		no	1__unavailability		no		2__lack_of_awareness		good	good	good	good	good	good	good	good	good	very_good	very_good	very_good
2022-06-03T15:51:47.214+03:00	2022-06-03T15:55:28.148+03:00	pediatrics		primary_education	21	male	urban	single	orthodox		other__specify		1200	no			no	1__inconvenience 4__other	religion	yes			yes	2__by_avoiding_touching_sharp_instrument				no	1__lack_of_glove		no	2__inconvenience		yes	1__black_garbage_bins			very_good	very_good	good	good	good	good	good	good	good	good	good	very_good
2022-06-03T15:55:53.649+03:00	2022-06-03T16:00:37.686+03:00	pediatrics		primary_education	40	male	urban	married	orthodox		farmer		3000	no			no	4__other	lack if awarness	yes			yes	2__by_avoiding_touching_sharp_instrument				no	1__lack_of_glove		no	1__unavailability		no		2__lack_of_awareness		very_good	very_good	very_good	very_good	good	good	good	good	good	very_good	very_good	very_good
2022-06-03T16:00:50.080+03:00	2022-06-03T16:05:56.738+03:00	pediatrics		primary_education	48	male	rural	married	orthodox		farmer		3000	no			no	3__unavailability		no	1__unavailability		yes	2__by_avoiding_touching_sharp_instrument				no	1__lack_of_glove		no	1__unavailability		no		2__lack_of_awareness		very_good	very_good	very_good	very_good	very_good	very_good	very_good	very_good	very_good	very_good	very_good	very_good
2022-06-03T16:06:15.444+03:00	2022-06-03T16:14:04.108+03:00	pediatrics		secondary_education	30	female	urban	married	orthodox		house_wife		5000	yes	2__face_to_face_health_education		yes			yes			yes	2__by_avoiding_touching_sharp_instrument				yes			no	1__unavailability		no		2__lack_of_awareness		good	good	good	good	very_poor	good	good	good	poor	very_good	very_good	very_good
2022-06-03T16:15:16.399+03:00	2022-06-03T16:21:56.705+03:00	pediatrics		primary_education	40	male	rural	married	orthodox		farmer		3300	no			no	3__unavailability 4__other	no importance	no	1__unavailability		yes	2__by_avoiding_touching_sharp_instrument				no	1__lack_of_glove		no	1__unavailability		no		2__lack_of_awareness		very_good	very_good	very_good	very_good	very_good	very_good	very_good	very_good	very_good	very_good	very_good	very_good
2022-06-03T16:22:32.323+03:00	2022-06-03T16:27:01.555+03:00	pediatrics		primary_education	53	male	urban	married	orthodox		other__specify		2600	no			no	4__other	no importance	yes			yes	2__by_avoiding_touching_sharp_instrument				no	1__lack_of_glove		no	1__unavailability		no		2__lack_of_awareness		very_good	very_good	good	very_good	very_good	very_good	good	very_good	very_good	good	very_good	very_good
2022-06-05T09:42:34.669+03:00	2022-06-05T09:50:38.203+03:00	medical		secondary_education	22	female	urban	married	orthodox		other__specify	Buety salon	6000	no			no	4__other	Lack of attention	yes			yes	2__by_avoiding_touching_sharp_instrument				no	1__lack_of_glove		no	1__unavailability		no		2__lack_of_awareness		very_good	very_good	very_good	very_good	good	good	very_good	poor	good	good	good	very_good
2022-06-05T09:51:13.259+03:00	2022-06-05T09:58:06.516+03:00	medical		primary_education	33	male	rural	married	orthodox		farmer		8000	no			no	3__unavailability		no	1__unavailability		yes	2__by_avoiding_touching_sharp_instrument				no	1__lack_of_glove		no	1__unavailability		no		1__lack_garbage_bin		very_good	very_good	excellent	excellent	very_good	very_good	very_good	very_good	excellent	very_good	very_good	very_good
2022-06-05T10:12:49.420+03:00	2022-06-05T10:22:08.805+03:00	medical		college_and_above	48	female	urban	married	orthodox		governmet_employee		6000	yes	2__face_to_face_health_education		yes			yes			yes	1__by_wearing_the_glove				yes			yes			yes	1__black_garbage_bins			good	good	good	good	very_good	very_good	good	good	good	good	good	very_good
2022-06-05T10:22:12.954+03:00	2022-06-05T10:27:58.900+03:00	medical		secondary_education	30	male	rural	married	orthodox		farmer		2000	no			no	1__inconvenience 3__unavailability		no	1__unavailability		no			1__lack_of_protective_materials		no	1__lack_of_glove		no	1__unavailability		no		2__lack_of_awareness		very_good	very_good	very_good	very_good	very_good	good	good	good	very_good	good	very_good	very_good
2022-06-05T10:28:24.284+03:00	2022-06-05T10:33:46.276+03:00	medical		read_and_write	42	male	rural	married	orthodox		farmer		1300	no			yes			yes			yes	2__by_avoiding_touching_sharp_instrument				no	1__lack_of_glove		no	1__unavailability		no		2__lack_of_awareness		very_good	very_good	good	good	poor	good	very_good	very_good	good	good	good	very_good
2022-06-05T10:33:58.436+03:00	2022-06-05T10:37:51.672+03:00	medical		read_and_write	28	male	rural	married	orthodox		farmer		2300	yes	2__face_to_face_health_education		yes			yes			yes	2__by_avoiding_touching_sharp_instrument				yes			no	1__unavailability		no		2__lack_of_awareness		excellent	excellent	excellent	excellent	good	very_good	very_good	very_good	very_good	very_good	very_good	very_good
2022-06-05T10:37:56.316+03:00	2022-06-05T10:42:24.481+03:00	medical		read_and_write	62	female	urban	separated	orthodox		farmer		2100	no			no	2__uselessness		no	1__unavailability		yes	2__by_avoiding_touching_sharp_instrument				no	1__lack_of_glove		no	1__unavailability		no		2__lack_of_awareness		good	very_good	very_good	very_good	good	good	good	good	good	good	good	very_good
2022-06-05T10:42:33.687+03:00	2022-06-05T10:46:28.640+03:00	medical		illitrate	35	male	rural	married	orthodox		farmer		2000	no			yes			yes			yes	1__by_wearing_the_glove				yes			no	1__unavailability		no		2__lack_of_awareness		very_good	very_good	very_good	good	poor	good	very_good	good	very_good	very_good	very_good	very_good
2022-06-05T10:46:39.920+03:00	2022-06-05T10:51:06.480+03:00	medical		illitrate	28	male	rural	married	orthodox		farmer		3000	no			no	4__other 3__unavailability	Lack of attention	yes			no			1__lack_of_protective_materials		no	1__lack_of_glove		no	1__unavailability		no		2__lack_of_awareness		very_good	very_good	very_good	good	poor	good	good	good	good	very_good	good	good
2022-06-05T10:58:48.259+03:00	2022-06-05T11:02:50.033+03:00	medical		primary_education	19	male	rural	single	orthodox		farmer		1800	no			no	4__other	Lack of attention	yes			yes	2__by_avoiding_touching_sharp_instrument				yes			no	1__unavailability		no		2__lack_of_awareness		very_good	very_good	very_good	very_good	good	good	very_good	very_good	very_good	very_good	very_good	very_good
2022-06-05T11:03:14.423+03:00	2022-06-05T11:09:38.611+03:00	medical		primary_education	19	female	rural	single	orthodox		farmer		2500	no			no	3__unavailability		yes			no			1__lack_of_protective_materials		no	1__lack_of_glove		no	1__unavailability		no		2__lack_of_awareness		very_good	very_good	very_good	very_good	very_good	very_good	very_good	very_good	very_good	very_good	very_good	very_good
2022-06-05T11:09:55.065+03:00	2022-06-05T11:14:35.593+03:00	medical		read_and_write	57	male	rural	married	orthodox		farmer		2500	no			yes			no	1__unavailability		yes	2__by_avoiding_touching_sharp_instrument				no	1__lack_of_glove		no	1__unavailability		no		2__lack_of_awareness		very_good	very_good	very_good	very_good	very_good	very_good	very_good	very_good	very_good	very_good	good	good
2022-06-05T11:14:42.380+03:00	2022-06-05T11:19:03.098+03:00	medical		illitrate	40	male	rural	married	orthodox		farmer		2600	yes	2__face_to_face_health_education		yes			yes			yes	2__by_avoiding_touching_sharp_instrument				no	1__lack_of_glove		no	1__unavailability		no		2__lack_of_awareness		very_good	good	very_good	very_good	very_good	good	very_good	very_good	very_good	good	very_good	very_good
2022-06-05T11:19:24.571+03:00	2022-06-05T11:27:59.642+03:00	medical		college_and_above	34	male	urban	married	orthodox		governmet_employee		23875	yes	2__face_to_face_health_education		no	4__other	Emegeny	yes			yes	2__by_avoiding_touching_sharp_instrument				yes			no	3__other	Emergency	yes	1__black_garbage_bins			very_good	very_good	very_good	very_good	very_good	good	very_good	poor	poor	very_good	very_good	very_good
2022-06-05T11:28:06.909+03:00	2022-06-05T11:31:38.701+03:00	medical		illitrate	38	female	rural	married	orthodox		farmer		2400	no			no	1__inconvenience		no	1__unavailability		yes	2__by_avoiding_touching_sharp_instrument				no	1__lack_of_glove		no	1__unavailability		no		2__lack_of_awareness		very_good	very_good	good	very_good	poor	good	very_good	good	very_good	good	good	good
2022-06-05T11:31:45.481+03:00	2022-06-05T11:34:56.568+03:00	medical		illitrate	40	male	rural	married	orthodox		farmer		3200	yes	2__face_to_face_health_education		no	3__unavailability		yes			yes	2__by_avoiding_touching_sharp_instrument				no	1__lack_of_glove		no	1__unavailability		no		2__lack_of_awareness		very_good	very_good	very_good	very_good	very_good	very_good	very_good	very_good	good	good	good	very_good
2022-06-05T11:35:07.151+03:00	2022-06-05T11:38:50.100+03:00	medical		illitrate	40	male	rural	married	orthodox		farmer		3300	no			no	3__unavailability		yes			yes	2__by_avoiding_touching_sharp_instrument				no	1__lack_of_glove		no	1__unavailability		no		2__lack_of_awareness		very_good	very_good	excellent	excellent	very_good	very_good	very_good	good	very_good	good	good	very_good
2022-06-05T13:47:45.195+03:00	2022-06-05T13:55:38.831+03:00	gynecology_obstetrics		college_and_above	28	male	urban	married	orthodox		governmet_employee		6193	no			no	4__other	Lack of attention	yes			no			1__lack_of_protective_materials		no	1__lack_of_glove		no	3__other	lack of attention	no		2__lack_of_awareness		very_good	very_good	good	good	poor	good	good	good	good	very_good	very_good	very_good
2022-06-05T13:56:26.520+03:00	2022-06-05T14:03:19.686+03:00	gynecology_obstetrics		college_and_above	26	female	urban	separated	orthodox		governmet_employee		7071	no			no	4__other	emergency	yes			yes	2__by_avoiding_touching_sharp_instrument				yes			no	1__unavailability		yes	1__black_garbage_bins			very_good	very_good	very_good	very_good	poor	good	poor	poor	good	very_good	very_good	excellent
2022-06-05T14:03:56.626+03:00	2022-06-05T14:11:47.262+03:00	gynecology_obstetrics		college_and_above	27	female	urban	married	orthodox		other__specify	Self employed	10000	yes	2__face_to_face_health_education		no	1__inconvenience		yes			yes	2__by_avoiding_touching_sharp_instrument				no	1__lack_of_glove		no	1__unavailability		yes	1__black_garbage_bins			very_good	very_good	very_good	very_good	very_good	good	very_good	poor	good	very_good	very_good	very_good
2022-06-05T14:11:52.432+03:00	2022-06-05T14:19:10.054+03:00	gynecology_obstetrics		college_and_above	32	female	urban	married	orthodox		governmet_employee		12599	no			no	4__other	Lack of attention	yes			yes	1__by_wearing_the_glove				yes			yes			yes	1__black_garbage_bins			poor	poor	poor	poor	good	good	good	good	good	good	very_good	very_good
2022-06-05T14:20:09.120+03:00	2022-06-05T14:25:32.273+03:00	gynecology_obstetrics		primary_education	20	female	rural	married	orthodox		farmer		2200	no			no	4__other	Due to emergency	yes			yes	2__by_avoiding_touching_sharp_instrument				yes			no	1__unavailability		no		2__lack_of_awareness		very_good	very_good	very_good	very_good	very_good	good	good	good	good	good	very_good	very_good
2022-06-05T14:25:35.695+03:00	2022-06-05T14:30:44.248+03:00	gynecology_obstetrics		primary_education	29	female	rural	married	orthodox		farmer		3100	no			no	3__unavailability		yes			yes	2__by_avoiding_touching_sharp_instrument				yes			no	1__unavailability		yes	1__black_garbage_bins			very_good	very_good	good	good	good	good	good	good	good	good	good	good
2022-06-05T14:30:50.992+03:00	2022-06-05T14:35:39.526+03:00	gynecology_obstetrics		primary_education	30	female	rural	married	orthodox		farmer		3400	no			no	3__unavailability		yes			no			1__lack_of_protective_materials		no	1__lack_of_glove		no	1__unavailability		no		2__lack_of_awareness		good	good	good	very_good	good	good	good	good	good	good	good	very_good
2022-06-05T14:36:58.413+03:00	2022-06-05T14:42:11.278+03:00	gynecology_obstetrics		illitrate	40	female	rural	married	orthodox		farmer		2500	yes	2__face_to_face_health_education		no	2__uselessness		no	1__unavailability		yes	2__by_avoiding_touching_sharp_instrument				no	1__lack_of_glove		no	1__unavailability		no		2__lack_of_awareness		very_good	very_good	very_good	very_good	very_good	very_good	good	very_good	very_good	good	very_good	very_good
2022-06-05T14:42:21.951+03:00	2022-06-05T14:50:12.388+03:00	gynecology_obstetrics		illitrate	45	female	rural	married	orthodox		farmer		3700	yes	2__face_to_face_health_education		no	3__unavailability		no	1__unavailability		no			1__lack_of_protective_materials		no	1__lack_of_glove		no	1__unavailability		no		2__lack_of_awareness		very_good	very_good	good	good	good	good	good	good	good	good	good	good
2022-06-05T14:50:21.202+03:00	2022-06-05T14:56:09.814+03:00	gynecology_obstetrics		college_and_above	27	female	urban	married	orthodox		governmet_employee		9013	no			no	4__other	Due to emergency	yes			no			1__lack_of_protective_materials		no	1__lack_of_glove		no	1__unavailability		no		2__lack_of_awareness		very_good	very_good	very_good	very_good	very_good	good	good	good	good	good	very_good	very_good
2022-06-05T14:56:22.339+03:00	2022-06-05T15:01:31.817+03:00	gynecology_obstetrics		read_and_write	38	female	rural	married	orthodox		farmer		3700	no			no	3__unavailability		yes			yes	2__by_avoiding_touching_sharp_instrument				no	1__lack_of_glove		no	1__unavailability		no		2__lack_of_awareness		very_good	very_good	good	good	good	very_good	very_good	very_good	good	good	good	good
2022-06-05T15:01:57.813+03:00	2022-06-05T15:07:42.638+03:00	gynecology_obstetrics		secondary_education	19	female	urban	single	orthodox		other__specify	Student	3900	no			no	3__unavailability		yes			yes	1__by_wearing_the_glove				yes			yes			no		1__lack_garbage_bin		very_good	good	good	good	good	good	good	good	good	good	good	very_good
2022-06-05T15:07:50.125+03:00	2022-06-05T15:12:19.785+03:00	gynecology_obstetrics		illitrate	40	female	rural	married	orthodox		farmer		3200	no			no	3__unavailability		yes			yes	2__by_avoiding_touching_sharp_instrument				no	1__lack_of_glove		no	1__unavailability		no		2__lack_of_awareness		very_good	very_good	very_good	good	very_good	very_good	very_good	good	good	good	good	good
2022-06-05T15:12:39.910+03:00	2022-06-05T15:22:27.301+03:00	gynecology_obstetrics		college_and_above	21	female	urban	single	orthodox		other__specify	Student	9000	no			no	3__unavailability		yes			yes	2__by_avoiding_touching_sharp_instrument				yes			no	1__unavailability		no		2__lack_of_awareness		good	good	good	poor	very_poor	poor	good	good	good	good	good	good
2022-06-05T15:23:32.774+03:00	2022-06-05T15:27:08.478+03:00	pediatrics		read_and_write	42	male	rural	married	orthodox		farmer		3800	no			no	3__unavailability		yes			no			1__lack_of_protective_materials		yes			no	1__unavailability 2__inconvenience		no		2__lack_of_awareness		very_good	very_good	good	very_good	good	good	very_good	good	good	good	very_good	very_good
2022-06-05T15:28:51.232+03:00	2022-06-05T15:36:44.683+03:00	pediatrics		college_and_above	37	male	urban	married	orthodox		governmet_employee		7000	yes	2__face_to_face_health_education		no	2__uselessness		yes			yes	2__by_avoiding_touching_sharp_instrument				no	1__lack_of_glove		no	1__unavailability		no		2__lack_of_awareness		good	good	good	poor	poor	good	good	good	good	good	very_good	good
2022-06-05T15:37:10.425+03:00	2022-06-05T15:44:46.919+03:00	pediatrics		college_and_above	28	female	urban	married	orthodox		governmet_employee		3000	no			no	4__other	Due to emergency	yes			yes	1__by_wearing_the_glove				yes			no	1__unavailability		no		2__lack_of_awareness		very_good	very_good	very_good	very_good	poor	poor	good	poor	poor	poor	very_poor	poor
2022-06-05T15:45:47.273+03:00	2022-06-05T15:51:36.959+03:00	pediatrics		college_and_above	36	male	rural	married	orthodox		governmet_employee		10000	no			no	1__inconvenience 2__uselessness		no	1__unavailability		yes	2__by_avoiding_touching_sharp_instrument				yes			no	1__unavailability		no		2__lack_of_awareness		very_good	very_good	very_good	good	very_good	very_good	very_good	very_good	good	good	good	very_good
2022-06-05T15:52:01.218+03:00	2022-06-05T15:57:47.436+03:00	pediatrics		college_and_above	36	female	urban	married	orthodox		house_wife		3000	no			no	3__unavailability		yes			yes	2__by_avoiding_touching_sharp_instrument				no	1__lack_of_glove		no	1__unavailability		no		2__lack_of_awareness		poor	poor	poor	poor	poor	poor	poor	good	poor	poor	poor	poor
2022-06-05T15:58:05.412+03:00	2022-06-05T16:03:47.735+03:00	pediatrics		college_and_above	20	female	urban	married	orthodox		house_wife		7000	yes	2__face_to_face_health_education		no	3__unavailability		yes			no			1__lack_of_protective_materials		no	1__lack_of_glove		no	1__unavailability		no		2__lack_of_awareness		very_good	very_good	very_good	very_good	very_good	very_good	very_good	good	very_good	good	very_good	excellent
2022-06-05T16:03:56.592+03:00	2022-06-05T16:10:31.989+03:00	pediatrics		primary_education	30	male	urban	married	orthodox		merchant		2000	no			no	3__unavailability		no	1__unavailability		no			1__lack_of_protective_materials		no	1__lack_of_glove		no	1__unavailability		no		2__lack_of_awareness		very_good	good	good	good	good	good	good	good	good	good	good	good
2022-06-05T16:12:32.273+03:00	2022-06-05T16:16:27.973+03:00	pediatrics		secondary_education	37	female	urban	married	orthodox		house_wife		4000	yes	2__face_to_face_health_education		yes			yes			yes	2__by_avoiding_touching_sharp_instrument				yes			yes			no		2__lack_of_awareness		very_good	excellent	excellent	very_good	very_good	very_good	very_good	excellent	very_good	excellent	good	very_good
2022-06-05T10:52:27.542+03:00	2022-06-05T10:58:26.649+03:00	medical		primary_education	31	male	urban	married	orthodox		merchant		3000	no			yes			yes			yes	2__by_avoiding_touching_sharp_instrument				yes			no	1__unavailability		no		2__lack_of_awareness		very_good	good	good	good	good	very_good	good	very_good	very_good	good	very_good	very_good
2022-06-06T10:07:43.380+03:00	2022-06-06T10:26:26.555+03:00	surgical		college_and_above	31	male	urban	married	orthodox		governmet_employee		7000	no			no	4__other	Negligence	yes			yes	1__by_wearing_the_glove				yes			no	1__unavailability		yes	1__black_garbage_bins			very_poor	very_poor	very_poor	very_poor	very_poor	very_poor	very_poor	very_poor	very_poor	good	good	good
2022-06-07T08:51:55.655+03:00	2022-06-07T08:57:35.599+03:00	other	Orthopedic	illitrate	32	female	rural	single	orthodox		daily_laborer		1200	yes	2__face_to_face_health_education		yes			no	1__unavailability		yes	2__by_avoiding_touching_sharp_instrument				no	1__lack_of_glove		no	1__unavailability		no		2__lack_of_awareness		good	very_good	good	very_good	good	good	good	good	good	very_good	good	good
2022-06-07T08:57:44.688+03:00	2022-06-07T09:01:46.998+03:00	other	Orthopedic	illitrate	26	female	urban	married	orthodox		house_wife		1500	no			no	3__unavailability		yes			yes	2__by_avoiding_touching_sharp_instrument				no	1__lack_of_glove		no	1__unavailability		no		2__lack_of_awareness		very_good	very_good	very_good	very_good	very_good	very_good	very_good	very_good	good	very_good	very_good	very_good
2022-06-07T09:01:59.661+03:00	2022-06-07T09:05:07.593+03:00	other	Orthopedic	illitrate	35	male	rural	married	orthodox		farmer		3400	no			no	3__unavailability		no	1__unavailability		no			1__lack_of_protective_materials		no	1__lack_of_glove		no	1__unavailability		no		2__lack_of_awareness		good	very_good	very_good	very_good	very_good	very_good	good	good	good	very_good	good	good
2022-06-07T09:32:42.048+03:00	2022-06-07T09:35:53.443+03:00	other	Orthopedic	illitrate	66	male	rural	married	orthodox		farmer		4100	no			no	1__inconvenience		no	1__unavailability		no			1__lack_of_protective_materials		yes			no	1__unavailability		no		2__lack_of_awareness		very_good	very_good	very_good	very_good	very_good	very_good	very_good	very_good	very_good	very_good	very_good	very_good
2022-06-07T09:36:02.715+03:00	2022-06-07T09:39:45.369+03:00	other	Orthopedic	primary_education	18	male	urban	single	orthodox		other__specify	Student	4000	yes	2__face_to_face_health_education		no	4__other	Due to religion	yes			yes	2__by_avoiding_touching_sharp_instrument				yes			no	1__unavailability		yes	1__black_garbage_bins			excellent	excellent	excellent	excellent	very_good	excellent	excellent	excellent	very_good	very_good	very_good	very_good
2022-06-07T09:39:54.244+03:00	2022-06-07T09:43:15.418+03:00	other	Orthopedic	primary_education	18	female	urban	single	orthodox		other__specify	Student	30000	no			yes			yes			yes	2__by_avoiding_touching_sharp_instrument				no	1__lack_of_glove		no	1__unavailability		no		2__lack_of_awareness		very_good	very_good	very_good	very_good	very_good	very_good	very_good	very_good	good	good	good	very_good
2022-06-07T09:43:20.145+03:00	2022-06-07T09:47:45.887+03:00	other	Orthopedic	secondary_education	20	male	urban	single	orthodox		governmet_employee		2600	no			yes			yes			yes	2__by_avoiding_touching_sharp_instrument				no	1__lack_of_glove		no	1__unavailability		yes	1__black_garbage_bins			very_good	very_good	excellent	excellent	excellent	excellent	excellent	excellent	excellent	excellent	exccelent	excellent
2022-06-07T09:48:08.144+03:00	2022-06-07T09:51:58.445+03:00	other	Orthopedic	primary_education	25	male	rural	married	orthodox		farmer		3400	no			no	3__unavailability		no	1__unavailability		no			1__lack_of_protective_materials		no	1__lack_of_glove		no	1__unavailability		no		2__lack_of_awareness		very_good	very_good	very_good	very_good	very_good	very_good	very_good	very_good	very_good	very_good	very_good	very_good
2022-06-07T09:52:11.990+03:00	2022-06-07T09:55:02.102+03:00	other	Orthopedic	illitrate	35	female	rural	married	orthodox		farmer		5000	no			no	2__uselessness		no	1__unavailability		yes	2__by_avoiding_touching_sharp_instrument				no	1__lack_of_glove		no	1__unavailability		yes	2__yellow_garbage_bins			very_good	very_good	very_good	very_good	very_good	very_good	very_good	very_good	very_good	very_good	very_good	very_good
2022-06-07T09:55:10.905+03:00	2022-06-07T09:58:12.625+03:00	other	Orthopedic	illitrate	40	male	rural	married	orthodox		farmer		4800	yes	2__face_to_face_health_education		no	1__inconvenience		no	1__unavailability		no			1__lack_of_protective_materials		yes			no	1__unavailability		no		2__lack_of_awareness		very_good	very_good	very_good	very_good	very_good	very_good	very_good	good	very_good	good	very_good	very_good
2022-06-07T09:58:20.964+03:00	2022-06-07T10:01:44.248+03:00	other	Orthopedic	illitrate	32	female	urban	separated	orthodox		daily_laborer		400	no			no	2__uselessness		no	1__unavailability		no			1__lack_of_protective_materials		yes			no	1__unavailability		no		2__lack_of_awareness		very_good	very_good	very_good	very_good	good	good	very_good	very_good	very_good	very_good	very_good	very_good
2022-06-07T10:02:02.497+03:00	2022-06-07T10:05:44.226+03:00	other	Orthopedic	primary_education	25	male	rural	single	orthodox		farmer		4500	no			no	2__uselessness		no	1__unavailability		no			1__lack_of_protective_materials		no	1__lack_of_glove		no	1__unavailability		no		2__lack_of_awareness		very_good	very_good	very_good	very_good	very_good	very_good	very_good	very_good	very_good	very_good	very_good	very_good
2022-06-07T10:06:00.598+03:00	2022-06-07T10:09:26.509+03:00	other	Orthopedic	primary_education	27	female	urban	single	orthodox		daily_laborer		5200	no			no	1__inconvenience 2__uselessness		no	1__unavailability		yes	2__by_avoiding_touching_sharp_instrument				no	1__lack_of_glove		no	1__unavailability		no		2__lack_of_awareness		very_good	very_good	very_good	very_good	very_good	very_good	very_good	very_good	very_good	very_good	very_good	very_good
2022-06-07T10:09:33.145+03:00	2022-06-07T10:12:48.319+03:00	other	Orthopedic	primary_education	25	male	urban	single	orthodox		daily_laborer		2500	no			no	2__uselessness		no	1__unavailability		yes	2__by_avoiding_touching_sharp_instrument				no	1__lack_of_glove		no	2__inconvenience		no		2__lack_of_awareness		very_good	very_good	good	very_good	very_good	very_good	very_good	very_good	very_good	very_good	very_good	very_good
2022-06-07T10:12:52.751+03:00	2022-06-07T10:15:50.469+03:00	other	Orthopedic	illitrate	58	female	rural	separated	orthodox		farmer		2300	no			no	1__inconvenience		no	1__unavailability		yes	2__by_avoiding_touching_sharp_instrument				no	1__lack_of_glove		no	2__inconvenience		yes	1__black_garbage_bins			excellent	excellent	excellent	excellent	excellent	excellent	excellent	excellent	excellent	excellent	exccelent	excellent
2022-06-07T10:17:04.488+03:00	2022-06-07T10:22:33.372+03:00	medical		illitrate	50	female	rural	married	orthodox		farmer		4000	no			yes			yes			yes	2__by_avoiding_touching_sharp_instrument				yes			no	1__unavailability		yes	1__black_garbage_bins			very_good	very_good	very_good	very_good	very_poor	very_good	very_good	very_good	good	excellent	very_good	very_good
2022-06-07T10:22:49.275+03:00	2022-06-07T10:26:49.769+03:00	medical		college_and_above	38	male	urban	married	orthodox		governmet_employee		12000	yes	2__face_to_face_health_education		no	4__other	Due to emergency	yes			yes	2__by_avoiding_touching_sharp_instrument				no	1__lack_of_glove		no	2__inconvenience		no		2__lack_of_awareness		very_good	very_good	good	very_good	very_good	very_good	very_good	very_good	good	very_good	good	very_good
2022-06-07T10:27:13.223+03:00	2022-06-07T10:30:25.946+03:00	medical		primary_education	20	male	rural	single	orthodox		farmer		2000	no			no	3__unavailability		yes			yes	2__by_avoiding_touching_sharp_instrument				no	1__lack_of_glove		no	1__unavailability		yes	1__black_garbage_bins			very_good	very_good	very_good	very_good	very_good	very_good	very_good	very_good	good	very_good	good	good
2022-06-07T10:30:43.134+03:00	2022-06-07T10:33:55.174+03:00	medical		read_and_write	29	male	rural	married	orthodox		farmer		2800	no			no	1__inconvenience		no	1__unavailability		yes	2__by_avoiding_touching_sharp_instrument				no	1__lack_of_glove		no	1__unavailability		no		2__lack_of_awareness		very_good	very_good	good	very_good	good	good	good	good	very_good	very_good	very_good	very_good
2022-06-07T10:34:35.111+03:00	2022-06-07T10:37:31.933+03:00	medical		primary_education	55	male	urban	married	orthodox		farmer		4300	no			no	3__unavailability		no	1__unavailability		yes	2__by_avoiding_touching_sharp_instrument				yes			no	1__unavailability		no		2__lack_of_awareness		very_good	very_good	very_good	very_good	very_good	poor	very_good	very_good	good	good	good	very_good
2022-06-07T10:37:43.826+03:00	2022-06-07T10:41:11.048+03:00	medical		illitrate	50	female	rural	married	orthodox		farmer		3400	no			no	1__inconvenience		no	1__unavailability		yes	2__by_avoiding_touching_sharp_instrument				yes			no	1__unavailability		no		2__lack_of_awareness		very_good	very_good	very_good	good	good	good	very_good	very_good	very_good	very_good	good	very_good
2022-06-07T10:41:22.635+03:00	2022-06-07T10:43:44.477+03:00	medical		illitrate	65	male	rural	married	orthodox		farmer		3500	no			no	1__inconvenience		no	1__unavailability		yes	2__by_avoiding_touching_sharp_instrument				no	1__lack_of_glove		yes			yes	1__black_garbage_bins			very_good	very_good	very_good	good	good	good	very_good	very_good	very_good	good	good	good
2022-06-07T10:43:56.686+03:00	2022-06-07T10:47:45.745+03:00	medical		primary_education	30	male	urban	separated	orthodox		governmet_employee		4358	no			no	3__unavailability		yes			yes	2__by_avoiding_touching_sharp_instrument				no	1__lack_of_glove		no	1__unavailability		no		2__lack_of_awareness		very_good	very_good	good	very_good	very_good	very_good	very_good	very_good	good	good	good	good
2022-06-07T10:51:38.913+03:00	2022-06-07T10:54:24.675+03:00	surgical		read_and_write	60	male	rural	married	orthodox		farmer		4000	no			no	3__unavailability		yes			yes	2__by_avoiding_touching_sharp_instrument				no	1__lack_of_glove		no	1__unavailability		no		2__lack_of_awareness		very_good	very_good	good	good	good	good	good	good	good	good	good	good
2022-06-07T10:54:33.553+03:00	2022-06-07T10:59:07.807+03:00	surgical		primary_education	25	female	urban	single	orthodox		daily_laborer		2300	no			no	3__unavailability		yes			yes	2__by_avoiding_touching_sharp_instrument				no	1__lack_of_glove		no	1__unavailability		no		2__lack_of_awareness		very_good	good	very_good	very_good	good	good	good	good	good	good	good	very_good
2022-06-07T10:59:29.077+03:00	2022-06-07T11:04:20.766+03:00	surgical		illitrate	30	male	rural	married	orthodox		farmer		3000	yes	2__face_to_face_health_education		no	1__inconvenience		yes			yes	2__by_avoiding_touching_sharp_instrument				no	1__lack_of_glove		no	1__unavailability		no		2__lack_of_awareness		very_good	very_good	very_good	very_good	very_good	very_good	very_good	very_good	very_good	very_good	very_good	very_good
2022-06-07T11:04:54.835+03:00	2022-06-07T11:09:07.248+03:00	surgical		college_and_above	34	male	urban	single	orthodox		merchant		10000	no			yes			yes			yes	2__by_avoiding_touching_sharp_instrument				no	1__lack_of_glove		no	2__inconvenience		no		2__lack_of_awareness		very_good	very_good	good	very_good	good	very_good	good	good	good	good	very_good	very_good
2022-06-07T11:09:25.684+03:00	2022-06-07T11:13:55.081+03:00	surgical		primary_education	36	male	urban	married	orthodox		other__specify	Driver	1000	no			no	3__unavailability		no	1__unavailability		no			1__lack_of_protective_materials		no	1__lack_of_glove		no	1__unavailability		no		2__lack_of_awareness		very_good	very_good	very_good	good	good	very_good	very_good	very_good	good	very_good	very_good	very_good
2022-06-07T11:14:26.598+03:00	2022-06-07T11:19:23.600+03:00	surgical		illitrate	45	male	rural	married	orthodox		farmer		5000	no			no	3__unavailability		no	1__unavailability		no			1__lack_of_protective_materials		no	1__lack_of_glove		no	1__unavailability		no		2__lack_of_awareness		good	good	good	good	poor	good	good	good	good	good	good	good
2022-06-07T11:19:34.441+03:00	2022-06-07T11:22:53.203+03:00	surgical		read_and_write	24	male	rural	single	orthodox		farmer		4100	yes	2__face_to_face_health_education		no	1__inconvenience		yes			yes	2__by_avoiding_touching_sharp_instrument				yes			no	1__unavailability		yes	1__black_garbage_bins			very_good	very_good	very_good	very_good	very_poor	good	very_good	very_good	good	good	good	very_good
2022-06-07T11:23:14.583+03:00	2022-06-07T11:25:58.353+03:00	surgical		primary_education	19	female	rural	single	orthodox		farmer		4000	no			no	1__inconvenience		no	1__unavailability		no			1__lack_of_protective_materials		no	1__lack_of_glove		no	1__unavailability		no		2__lack_of_awareness		good	good	good	good	poor	good	good	good	good	good	good	very_good
2022-06-07T11:26:17.989+03:00	2022-06-07T11:29:43.704+03:00	surgical		illitrate	30	male	rural	married	orthodox		farmer		3600	no			yes			yes			yes	2__by_avoiding_touching_sharp_instrument				no	1__lack_of_glove		no	2__inconvenience		yes	1__black_garbage_bins			very_good	very_good	good	good	very_poor	good	very_good	good	good	good	good	very_good
2022-06-07T11:29:51.426+03:00	2022-06-07T11:33:36.747+03:00	surgical		secondary_education	29	male	urban	married	orthodox		farmer		3700	yes	2__face_to_face_health_education		no	3__unavailability		yes			yes	2__by_avoiding_touching_sharp_instrument				no	1__lack_of_glove		no	2__inconvenience		no		2__lack_of_awareness		very_good	good	good	good	very_poor	good	good	good	good	good	good	good
2022-06-07T14:04:04.593+03:00	2022-06-07T14:07:41.873+03:00	medical		illitrate	26	male	rural	married	orthodox		farmer		4100	no			yes			yes			no			1__lack_of_protective_materials		yes			no	1__unavailability		no		2__lack_of_awareness		very_good	very_good	good	good	good	good	good	good	good	good	good	good
2022-06-07T14:08:40.789+03:00	2022-06-07T14:11:56.266+03:00	medical		primary_education	36	male	urban	married	orthodox		other__specify	Driver	4000	no			no	3__unavailability		no	1__unavailability		yes	2__by_avoiding_touching_sharp_instrument				yes			no	1__unavailability		no		2__lack_of_awareness		very_good	very_good	very_good	very_good	good	very_good	good	good	good	good	good	good
2022-06-07T14:12:25.422+03:00	2022-06-07T14:15:40.616+03:00	medical		illitrate	42	male	rural	married	orthodox		farmer		5600	no			no	3__unavailability		no	1__unavailability		yes	2__by_avoiding_touching_sharp_instrument				yes			no	1__unavailability		no		2__lack_of_awareness		excellent	excellent	excellent	excellent	very_good	very_good	very_good	very_good	very_good	very_good	very_good	very_good
2022-06-07T14:16:04.115+03:00	2022-06-07T14:19:38.429+03:00	medical		illitrate	52	male	urban	married	orthodox		farmer		6400	no			no	1__inconvenience		yes			yes	2__by_avoiding_touching_sharp_instrument				no	1__lack_of_glove		no	2__inconvenience		no		2__lack_of_awareness		very_good	very_good	very_good	very_good	good	very_good	very_good	good	very_good	very_good	very_good	very_good
2022-06-07T14:19:46.865+03:00	2022-06-07T14:26:16.584+03:00	medical		illitrate	45	female	urban	single	orthodox		house_wife		2000	no			no	3__unavailability		yes			yes	2__by_avoiding_touching_sharp_instrument				yes			no	1__unavailability		no		2__lack_of_awareness		very_good	very_good	good	good	poor	very_good	good	very_good	very_good	very_poor	good	good
2022-06-07T14:26:27.254+03:00	2022-06-07T14:31:28.714+03:00	medical		college_and_above	27	male	urban	married	orthodox		governmet_employee		12000	yes	2__face_to_face_health_education		yes			no	1__unavailability		yes	2__by_avoiding_touching_sharp_instrument				no	1__lack_of_glove		no	1__unavailability		no		2__lack_of_awareness		good	good	good	good	poor	good	good	good	good	good	good	very_good
2022-06-07T14:33:32.664+03:00	2022-06-07T14:37:46.561+03:00	gynecology_obstetrics		illitrate	38	female	rural	married	orthodox		farmer		1500	no			no	2__uselessness		no	1__unavailability		no			1__lack_of_protective_materials		no	1__lack_of_glove		no	1__unavailability		no		2__lack_of_awareness		very_good	good	good	good	good	very_good	good	good	good	good	good	good
2022-06-07T14:37:51.102+03:00	2022-06-07T14:43:21.186+03:00	gynecology_obstetrics		college_and_above	33	female	urban	married	orthodox		farmer		2200	no			no	2__uselessness		no	1__unavailability		no			1__lack_of_protective_materials		no	1__lack_of_glove		no	1__unavailability		no		2__lack_of_awareness		very_good	very_good	good	very_good	good	very_good	very_good	good	good	very_good	good	very_good
2022-06-07T14:43:39.651+03:00	2022-06-07T14:49:18.970+03:00	gynecology_obstetrics		college_and_above	27	female	urban	married	orthodox		governmet_employee		9900	no			no	4__other	Due to emergency	no	1__unavailability		no			1__lack_of_protective_materials		no	1__lack_of_glove		no	1__unavailability		no		2__lack_of_awareness		poor	poor	poor	poor	very_poor	poor	good	good	poor	good	good	good
2022-06-07T14:49:39.033+03:00	2022-06-07T14:55:32.311+03:00	gynecology_obstetrics		primary_education	24	female	urban	married	orthodox		house_wife		4000	no			no	3__unavailability		yes			yes	2__by_avoiding_touching_sharp_instrument				no	1__lack_of_glove		no	1__unavailability		no		2__lack_of_awareness		very_good	very_good	good	good	good	good	good	good	good	good	good	good
2022-06-07T14:58:43.060+03:00	2022-06-07T15:01:52.414+03:00	gynecology_obstetrics		college_and_above	25	female	urban	married	orthodox		governmet_employee		10500	no			yes			no	1__unavailability		no			1__lack_of_protective_materials		yes			no	2__inconvenience		no		2__lack_of_awareness		good	good	good	good	good	very_good	good	good	good	good	good	good
2022-06-07T15:03:26.888+03:00	2022-06-07T15:13:18.809+03:00	gynecology_obstetrics		college_and_above	30	female	urban	married	orthodox		governmet_employee		11000	no			no	1__inconvenience		yes			no			1__lack_of_protective_materials		yes			no	1__unavailability		no		2__lack_of_awareness		good	very_good	good	good	poor	very_good	good	poor	good	good	good	good
2022-06-07T15:13:33.998+03:00	2022-06-07T15:17:47.024+03:00	gynecology_obstetrics		illitrate	37	female	rural	married	orthodox		farmer		2000	no			no	1__inconvenience		no	1__unavailability		yes	2__by_avoiding_touching_sharp_instrument				no	1__lack_of_glove		no	1__unavailability		no		2__lack_of_awareness		very_good	very_good	good	very_good	good	good	good	poor	good	good	poor	good
2022-06-07T15:19:43.122+03:00	2022-06-07T15:30:11.387+03:00	pediatrics		primary_education	42	male	rural	married	orthodox		governmet_employee		1664	no			no	3__unavailability		yes			no			1__lack_of_protective_materials		yes			no	1__unavailability		no		2__lack_of_awareness		very_good	good	good	good	good	good	good	good	good	good	good	very_good
2022-06-07T15:30:16.843+03:00	2022-06-07T15:35:41.553+03:00	pediatrics		college_and_above	25	female	urban	married	orthodox		governmet_employee		5000	no			no	1__inconvenience		yes			yes	2__by_avoiding_touching_sharp_instrument				yes			no	1__unavailability		no		2__lack_of_awareness		good	good	good	good	poor	good	good	good	good	good	good	good
2022-06-07T15:40:30.514+03:00	2022-06-07T15:43:54.281+03:00	pediatrics		primary_education	25	male	rural	married	orthodox		farmer		3400	no			no	3__unavailability		yes			yes	2__by_avoiding_touching_sharp_instrument				yes			no	1__unavailability		no		2__lack_of_awareness		very_good	excellent	excellent	excellent	excellent	excellent	excellent	excellent	excellent	excellent	very_good	very_good
2022-06-07T15:44:36.095+03:00	2022-06-07T15:48:14.739+03:00	pediatrics		college_and_above	32	female	urban	married	orthodox		house_wife		10000	no			no	1__inconvenience		yes			yes	2__by_avoiding_touching_sharp_instrument				no	1__lack_of_glove		no	1__unavailability		no		2__lack_of_awareness		very_good	very_good	very_good	very_good	very_good	very_good	very_good	good	good	good	good	very_good
2022-06-07T15:48:23.378+03:00	2022-06-07T15:51:17.492+03:00	pediatrics		illitrate	33	female	rural	married	orthodox		farmer		3400	no			no	3__unavailability		no	1__unavailability		no			1__lack_of_protective_materials		yes			no	1__unavailability		no		2__lack_of_awareness		very_good	good	good	very_good	good	good	good	very_good	good	very_good	good	very_good
2022-06-07T15:51:30.858+03:00	2022-06-07T15:55:46.343+03:00	pediatrics		primary_education	20	male	rural	single	orthodox		farmer		3300	no			no	3__unavailability		no	1__unavailability		no			1__lack_of_protective_materials		no	1__lack_of_glove		no	1__unavailability		no		2__lack_of_awareness		very_good	very_good	very_good	very_good	poor	very_good	very_good	very_good	very_good	very_good	very_good	very_good
2022-06-07T15:57:01.121+03:00	2022-06-07T16:03:14.194+03:00	pediatrics		secondary_education	30	female	urban	married	orthodox		governmet_employee		15000	no			no	4__other	Due to emergency	yes			no			1__lack_of_protective_materials		yes			no	1__unavailability		no		2__lack_of_awareness		very_good	very_good	very_good	very_good	very_good	very_good	good	good	good	very_good	very_good	very_good
2022-06-07T16:03:27.927+03:00	2022-06-07T16:07:33.622+03:00	pediatrics		illitrate	41	female	rural	married	orthodox		farmer		3700	no			no	3__unavailability		no	1__unavailability		no			1__lack_of_protective_materials		no	1__lack_of_glove		no	1__unavailability		no		2__lack_of_awareness		very_good	very_good	very_good	very_good	very_good	good	good	good	good	good	very_good	good
2022-06-07T16:08:35.938+03:00	2022-06-07T16:13:07.550+03:00	pediatrics		read_and_write	44	male	urban	married	orthodox		other__specify	Private worker	1000	no			no	3__unavailability		yes			yes	2__by_avoiding_touching_sharp_instrument				no	1__lack_of_glove		no	1__unavailability		no		2__lack_of_awareness		very_good	very_good	very_good	very_good	very_good	very_good	very_good	very_good	very_good	very_good	very_good	very_good
2022-06-07T16:13:29.616+03:00	2022-06-07T16:17:17.207+03:00	pediatrics		illitrate	36	male	urban	married	orthodox		daily_laborer		1500	no			no	3__unavailability		no	1__unavailability		no			1__lack_of_protective_materials		no	1__lack_of_glove		no	1__unavailability		no		1__lack_garbage_bin		very_good	very_good	very_good	very_good	poor	good	good	very_good	good	good	very_good	very_good
2022-06-07T16:17:26.108+03:00	2022-06-07T16:20:46.149+03:00	medical		read_and_write	34	female	rural	married	muslim		merchant		10000	yes	2__face_to_face_health_education		no	2__uselessness		no	1__unavailability		yes	2__by_avoiding_touching_sharp_instrument				no	1__lack_of_glove		no	2__inconvenience		no		2__lack_of_awareness		good	very_good	very_good	good	good	very_good	good	very_good	very_good	good	good	very_good
2022-06-09T07:40:41.294+03:00	2022-06-09T07:46:05.716+03:00	surgical		college_and_above	49	male	urban	married	orthodox		governmet_employee		8017	yes	2__face_to_face_health_education		yes			yes			yes	2__by_avoiding_touching_sharp_instrument				no	1__lack_of_glove		no	1__unavailability		no		2__lack_of_awareness		good	good	good	good	poor	good	good	good	good	good	very_good	very_good
2022-06-09T07:46:35.513+03:00	2022-06-09T07:49:20.531+03:00	surgical		primary_education	40	female	rural	married	orthodox		house_wife		8000	no			no	1__inconvenience		no	1__unavailability		no			1__lack_of_protective_materials		no	1__lack_of_glove		no	1__unavailability		no		2__lack_of_awareness		very_good	very_good	good	good	very_poor	good	good	good	good	good	good	good
2022-06-09T07:49:57.585+03:00	2022-06-09T07:54:16.750+03:00	surgical		primary_education	45	male	rural	married	orthodox		farmer		3200	no			no	3__unavailability		yes			yes	2__by_avoiding_touching_sharp_instrument				yes			no	1__unavailability		no		2__lack_of_awareness		good	very_good	very_good	very_good	poor	poor	poor	very_poor	poor	poor	good	good
2022-06-09T07:54:20.796+03:00	2022-06-09T07:58:25.569+03:00	surgical		illitrate	45	female	rural	married	orthodox		farmer		4000	no			no	3__unavailability		yes			no			1__lack_of_protective_materials		no	1__lack_of_glove		no	2__inconvenience		no		2__lack_of_awareness		good	good	good	good	very_poor	good	good	good	good	good	good	good
2022-06-09T07:59:31.274+03:00	2022-06-09T08:04:27.886+03:00	surgical		primary_education	27	male	urban	married	orthodox		daily_laborer		1500	no			no	3__unavailability		yes			yes	2__by_avoiding_touching_sharp_instrument				yes			no	1__unavailability		no		2__lack_of_awareness		very_good	very_good	good	good	very_poor	good	good	good	good	good	good	good
2022-06-09T08:04:44.505+03:00	2022-06-19T17:29:11.744+03:00	surgical		college_and_above	37	male	urban	married	orthodox		other__specify	Private worker	5000	no			yes			yes			yes	2__by_avoiding_touching_sharp_instrument				no	1__lack_of_glove		no	1__unavailability		yes	1__black_garbage_bins			good	good	good	good	very_poor	good	good	very_poor	very_poor	good	good	good
2022-06-09T08:10:58.836+03:00	2022-06-09T08:16:53.847+03:00	surgical		secondary_education	19	male	urban	single	orthodox		other__specify	Student	4100	no			no	3__unavailability		no	1__unavailability		yes	2__by_avoiding_touching_sharp_instrument				no	1__lack_of_glove		no	1__unavailability		no		2__lack_of_awareness		good	very_good	good	good	very_poor	good	good	good	good	good	good	good
2022-06-09T08:17:05.505+03:00	2022-06-09T08:25:09.770+03:00	surgical		secondary_education	27	male	rural	single	orthodox		farmer		3400	no			no	3__unavailability		yes			yes	2__by_avoiding_touching_sharp_instrument				yes			no	1__unavailability		no		2__lack_of_awareness		very_good	very_good	good	good	very_poor	good	good	good	good	good	good	good
2022-06-09T08:25:13.287+03:00	2022-06-09T08:30:45.609+03:00	surgical		secondary_education	35	female	urban	married	orthodox		merchant		5000	no			no	3__unavailability		yes			yes	2__by_avoiding_touching_sharp_instrument				yes			no	1__unavailability		no		2__lack_of_awareness		good	good	good	good	very_poor	good	good	good	good	good	good	good
2022-06-09T08:31:25.072+03:00	2022-06-09T08:35:34.946+03:00	surgical		illitrate	53	male	urban	married	orthodox		farmer		4000	no			no	3__unavailability		no	1__unavailability		yes	2__by_avoiding_touching_sharp_instrument				no	1__lack_of_glove		no	1__unavailability		no		2__lack_of_awareness		very_good	very_good	very_good	good	very_poor	good	very_good	good	good	good	good	good
2022-06-09T08:38:58.567+03:00	2022-06-09T08:44:42.501+03:00	other	Orthopedic	college_and_above	30	female	urban	married	orthodox		house_wife		3000	yes	2__face_to_face_health_education		yes			yes			yes	2__by_avoiding_touching_sharp_instrument				no	1__lack_of_glove		no	1__unavailability		no		2__lack_of_awareness		very_good	very_good	very_good	good	very_good	good	good	good	good	good	good	very_good
2022-06-09T08:44:52.816+03:00	2022-06-09T08:52:42.940+03:00	other	Orthopedic	college_and_above	20	female	rural	single	orthodox		other__specify	Unemployed	3100	yes	2__face_to_face_health_education		no	3__unavailability		yes			yes	2__by_avoiding_touching_sharp_instrument				no	1__lack_of_glove		no	1__unavailability		no		2__lack_of_awareness		very_good	very_good	very_good	very_good	very_good	very_good	very_good	very_good	very_good	good	good	very_good
2022-06-09T09:39:30.324+03:00	2022-06-09T09:44:24.132+03:00	medical		primary_education	35	female	urban	married	muslim		other__specify	Private worker	1500	yes	2__face_to_face_health_education		yes			yes			yes	2__by_avoiding_touching_sharp_instrument				yes			yes			yes	1__black_garbage_bins			very_good	very_good	very_good	very_good	poor	good	good	good	good	good	good	good
2022-06-09T09:44:30.161+03:00	2022-06-09T09:51:14.410+03:00	medical		college_and_above	27	female	urban	single	orthodox		other__specify	Private worker	3000	no			yes			yes			yes	2__by_avoiding_touching_sharp_instrument				yes			yes			yes	1__black_garbage_bins			very_good	very_good	very_good	very_good	good	good	very_good	very_good	good	good	good	very_good
2022-06-09T09:51:22.603+03:00	2022-06-19T18:16:07.009+03:00	medical		read_and_write	26	male	rural	single	orthodox		farmer		3000	no			no	4__other	Religion	yes			yes	2__by_avoiding_touching_sharp_instrument				yes			no	1__unavailability		no		2__lack_of_awareness		good	very_good	good	good	good	good	good	good	very_good	good	good	good
2022-06-09T09:56:58.042+03:00	2022-06-09T10:01:37.708+03:00	medical		illitrate	36	female	rural	married	orthodox		farmer		2500	no			no	3__unavailability		yes			yes	2__by_avoiding_touching_sharp_instrument				no	1__lack_of_glove		no	1__unavailability		no		2__lack_of_awareness		good	good	good	very_good	good	good	very_good	good	good	good	good	good
2022-06-09T10:01:41.234+03:00	2022-06-09T10:07:19.732+03:00	medical		illitrate	30	female	urban	married	orthodox		house_wife		3000	yes	2__face_to_face_health_education		yes			yes			yes	2__by_avoiding_touching_sharp_instrument				yes			no	1__unavailability		no		2__lack_of_awareness		very_good	good	very_good	very_good	good	good	good	good	very_good	good	good	good
2022-06-09T10:10:38.985+03:00	2022-06-09T10:13:36.344+03:00	medical		secondary_education	39	female	rural	married	orthodox		farmer		4400	no			no	2__uselessness		no	1__unavailability		no			1__lack_of_protective_materials		no	1__lack_of_glove		no	1__unavailability		no		1__lack_garbage_bin		very_good	very_good	good	good	good	good	very_good	very_good	good	very_good	very_good	very_good
2022-06-09T10:13:40.458+03:00	2022-06-09T10:15:50.719+03:00	medical		college_and_above	50	male	urban	married	orthodox		governmet_employee		9000	no			yes			yes			yes	2__by_avoiding_touching_sharp_instrument				yes			no	2__inconvenience		yes	1__black_garbage_bins			very_good	very_good	very_good	very_good	good	very_good	very_good	very_good	good	good	very_good	very_good
2022-06-09T10:16:12.079+03:00	2022-06-09T10:20:06.213+03:00	medical		primary_education	28	male	rural	married	orthodox		farmer		3400	yes	2__face_to_face_health_education		no	3__unavailability		yes			yes	2__by_avoiding_touching_sharp_instrument				no	1__lack_of_glove		no	2__inconvenience		no		2__lack_of_awareness		very_good	good	good	very_good	poor	very_good	very_good	very_good	very_good	very_good	very_good	good
2022-06-09T10:21:10.052+03:00	2022-06-09T10:25:40.716+03:00	medical		illitrate	25	female	urban	married	orthodox		house_wife		1000	no			no	3__unavailability		yes			yes	2__by_avoiding_touching_sharp_instrument				no	1__lack_of_glove		no	1__unavailability		no		2__lack_of_awareness		very_good	very_good	good	good	very_poor	good	good	good	good	good	good	good
2022-06-09T10:26:30.576+03:00	2022-06-09T10:30:38.076+03:00	medical		primary_education	32	male	urban	married	orthodox		merchant		3000	no			yes			yes			yes	2__by_avoiding_touching_sharp_instrument				yes			no	1__unavailability		no		2__lack_of_awareness		very_good	very_good	very_good	very_good	poor	good	very_good	very_good	good	good	good	good
2022-06-09T10:32:38.605+03:00	2022-06-09T10:37:28.141+03:00	gynecology_obstetrics		college_and_above	35	female	urban	married	orthodox		governmet_employee		12000	no			no	3__unavailability		yes			yes	2__by_avoiding_touching_sharp_instrument				no	1__lack_of_glove		no	2__inconvenience		yes	1__black_garbage_bins			very_good	very_good	very_good	very_good	poor	very_good	very_good	very_good	very_good	very_good	very_good	very_good
2022-06-09T10:38:10.829+03:00	2022-06-09T10:42:18.402+03:00	gynecology_obstetrics		primary_education	28	female	urban	married	muslim		merchant		500	no			no	3__unavailability		yes			yes	2__by_avoiding_touching_sharp_instrument				no	1__lack_of_glove		no	1__unavailability		no		2__lack_of_awareness		very_good	very_good	very_good	good	good	very_good	very_good	very_good	good	good	good	good
2022-06-09T10:42:32.253+03:00	2022-06-09T10:50:00.779+03:00	gynecology_obstetrics		college_and_above	34	female	urban	married	orthodox		governmet_employee		10000	no			no	3__unavailability		yes			yes	2__by_avoiding_touching_sharp_instrument				yes			no	1__unavailability		no		2__lack_of_awareness		good	good	good	good	very_poor	good	good	good	good	good	good	good
2022-06-09T10:50:08.737+03:00	2022-06-09T10:53:30.989+03:00	gynecology_obstetrics		primary_education	23	female	urban	married	orthodox		house_wife		2300	yes	2__face_to_face_health_education		yes			yes			yes	2__by_avoiding_touching_sharp_instrument				yes			no	1__unavailability		no		2__lack_of_awareness		very_good	very_good	very_good	good	very_good	good	good	very_good	very_good	very_good	very_good	very_good
2022-06-09T14:32:25.871+03:00	2022-06-09T14:38:08.971+03:00	gynecology_obstetrics		illitrate	24	female	rural	married	orthodox		farmer		4200	yes	2__face_to_face_health_education		no	3__unavailability		yes			yes	2__by_avoiding_touching_sharp_instrument				no	1__lack_of_glove		no	1__unavailability		no		2__lack_of_awareness		good	good	good	good	good	very_good	good	good	good	good	good	good
2022-06-09T14:38:13.918+03:00	2022-06-09T14:43:21.177+03:00	gynecology_obstetrics		read_and_write	48	female	rural	married	orthodox		farmer		4000	no			no	3__unavailability		yes			yes	2__by_avoiding_touching_sharp_instrument				yes			no	2__inconvenience		no		2__lack_of_awareness		very_good	good	good	very_good	good	good	good	good	good	good	good	very_good
2022-06-09T14:43:30.632+03:00	2022-06-09T14:51:23.831+03:00	gynecology_obstetrics		illitrate	60	female	rural	married	orthodox		farmer		2000	no			no	3__unavailability		yes			yes	2__by_avoiding_touching_sharp_instrument				no	1__lack_of_glove		no	1__unavailability		no		2__lack_of_awareness		very_good	very_good	poor	good	good	good	good	good	good	good	good	very_good
2022-06-09T14:51:38.105+03:00	2022-06-09T15:00:09.288+03:00	pediatrics		illitrate	40	female	urban	married	orthodox		house_wife		2000	no			no	1__inconvenience		no	1__unavailability		no			1__lack_of_protective_materials		yes			no	1__unavailability		no		2__lack_of_awareness		very_good	very_good	very_good	very_good	very_good	very_good	very_good	poor	good	very_good	good	good
2022-06-09T15:00:14.554+03:00	2022-06-09T15:05:18.025+03:00	pediatrics		secondary_education	19	female	rural	married	orthodox		farmer		2000	no			no	3__unavailability		yes			yes	2__by_avoiding_touching_sharp_instrument				yes			no	2__inconvenience		no		2__lack_of_awareness		very_good	very_good	very_good	good	very_good	good	very_good	good	very_good	good	very_good	very_good
2022-06-09T15:09:34.964+03:00	2022-06-09T15:15:36.076+03:00	pediatrics		secondary_education	28	male	urban	married	orthodox		merchant		1000	no			no	3__unavailability		yes			yes	2__by_avoiding_touching_sharp_instrument				no	1__lack_of_glove 2__they_have_no_risk		no	1__unavailability		no		2__lack_of_awareness		very_good	good	good	good	very_poor	good	good	good	good	good	good	good
2022-06-09T15:16:27.932+03:00	2022-06-09T15:22:52.226+03:00	pediatrics		college_and_above	27	female	urban	married	orthodox		house_wife		5000	no			no	3__unavailability		yes			yes	2__by_avoiding_touching_sharp_instrument				no	2__they_have_no_risk 1__lack_of_glove		no	1__unavailability		no		2__lack_of_awareness		poor	poor	poor	poor	poor	good	poor	poor	poor	poor	poor	poor
2022-06-09T15:22:55.128+03:00	2022-06-09T15:27:32.948+03:00	pediatrics		illitrate	40	female	rural	married	orthodox		farmer		2000	no			no	3__unavailability		yes			no			1__lack_of_protective_materials		no	1__lack_of_glove		no	1__unavailability		no		2__lack_of_awareness		very_good	very_good	good	good	good	good	good	good	good	very_good	good	very_good
2022-06-09T15:27:36.032+03:00	2022-06-09T15:31:50.116+03:00	pediatrics		college_and_above	23	female	urban	married	orthodox		other__specify	Private worker	6500	no			yes			yes			yes	2__by_avoiding_touching_sharp_instrument				no	1__lack_of_glove		no	1__unavailability		no		1__lack_garbage_bin		very_good	very_good	very_good	very_good	very_good	very_good	very_good	good	good	very_good	very_good	good
2022-06-09T15:32:08.866+03:00	2022-06-19T18:15:36.275+03:00	pediatrics		illitrate	25	female	urban	married	orthodox		house_wife		2000	no			yes			yes			yes	2__by_avoiding_touching_sharp_instrument				no	1__lack_of_glove		no	1__unavailability		no		2__lack_of_awareness		very_good	good	very_good	very_good	good	very_good	very_good	very_good	good	very_good	good	very_good
2022-06-09T15:36:57.879+03:00	2022-06-19T18:14:41.209+03:00	pediatrics		primary_education	20	female	rural	married	orthodox		farmer		2800	yes	2__face_to_face_health_education		no	1__inconvenience		yes			yes	2__by_avoiding_touching_sharp_instrument				no	1__lack_of_glove		no	2__inconvenience		no		2__lack_of_awareness		very_good	very_good	very_good	very_good	very_good	good	very_good	very_good	very_good	very_good	very_good	very_good
2022-06-09T15:43:05.952+03:00	2022-06-09T15:51:41.441+03:00	pediatrics		primary_education	36	male	urban	married	orthodox		merchant		1000	no			yes			yes			yes	2__by_avoiding_touching_sharp_instrument				yes			no	1__unavailability		no		2__lack_of_awareness		poor	poor	poor	good	poor	good	poor	poor	poor	poor	good	good
2022-06-09T15:51:44.820+03:00	2022-06-09T15:58:01.405+03:00	pediatrics		college_and_above	32	female	urban	married	orthodox		governmet_employee		19000	no			yes			no	1__unavailability		no			1__lack_of_protective_materials		no	1__lack_of_glove		no	1__unavailability		no		2__lack_of_awareness		good	good	poor	good	very_poor	good	good	good	good	good	good	good
2022-06-09T16:07:16.717+03:00	2022-06-09T16:12:52.854+03:00	pediatrics		college_and_above	31	female	urban	married	orthodox		governmet_employee		15000	no			no	3__unavailability		yes			yes	2__by_avoiding_touching_sharp_instrument				no	1__lack_of_glove		no	1__unavailability		no		1__lack_garbage_bin		poor	poor	poor	poor	good	good	good	good	good	good	good	good
2022-06-09T16:13:12.693+03:00	2022-06-09T16:17:21.051+03:00	pediatrics		illitrate	30	female	rural	married	orthodox		farmer		2000	no			no	3__unavailability		yes			no			1__lack_of_protective_materials		no	1__lack_of_glove		no	1__unavailability		no		2__lack_of_awareness		good	good	good	good	good	good	good	good	good	good	good	very_good
2022-06-09T16:19:35.741+03:00	2022-06-09T16:22:43.952+03:00	pediatrics		illitrate	36	female	rural	married	orthodox		farmer		1800	yes	2__face_to_face_health_education		no	1__inconvenience		no	1__unavailability		yes	2__by_avoiding_touching_sharp_instrument				no	1__lack_of_glove		no	1__unavailability		no		2__lack_of_awareness		very_good	very_good	very_good	very_good	good	very_good	very_good	excellent	very_good	very_good	very_good	excellent
2022-06-09T16:22:57.527+03:00	2022-06-09T16:29:02.687+03:00	pediatrics		read_and_write	28	male	urban	married	orthodox		merchant		5000	no			yes			yes			yes	2__by_avoiding_touching_sharp_instrument				yes			yes			no		2__lack_of_awareness		good	very_good	very_good	very_good	very_poor	good	good	good	good	good	good	good
2022-06-11T08:00:44.307+03:00	2022-06-11T08:04:32.545+03:00	surgical		secondary_education	31	male	urban	married	orthodox		merchant		5000	no			yes			yes			yes	2__by_avoiding_touching_sharp_instrument				no	1__lack_of_glove		no	1__unavailability		no		2__lack_of_awareness		very_good	good	good	good	very_poor	good	good	good	good	good	good	good
2022-06-11T08:05:02.000+03:00	2022-06-11T08:11:33.161+03:00	surgical		primary_education	35	male	rural	married	orthodox		farmer		2000	no			no	3__unavailability		yes			yes	2__by_avoiding_touching_sharp_instrument				no	1__lack_of_glove		no	1__unavailability		no		2__lack_of_awareness		good	good	good	good	very_poor	good	good	good	good	good	good	very_good
2022-06-11T08:11:40.192+03:00	2022-06-11T08:14:45.003+03:00	surgical		illitrate	60	male	rural	married	orthodox		farmer		1500	no			no	2__uselessness		no	1__unavailability		yes	2__by_avoiding_touching_sharp_instrument				no	1__lack_of_glove		no	1__unavailability		no		2__lack_of_awareness		very_good	very_good	very_good	very_good	poor	good	poor	poor	poor	good	good	very_good
2022-06-11T08:14:49.486+03:00	2022-06-11T08:17:35.395+03:00	surgical		college_and_above	38	male	urban	married	orthodox		governmet_employee		9000	yes	2__face_to_face_health_education		yes			yes			yes	1__by_wearing_the_glove				no	1__lack_of_glove		no	1__unavailability		yes	1__black_garbage_bins			very_good	very_good	very_good	very_good	very_poor	very_good	good	good	good	good	good	good
2022-06-11T08:20:25.324+03:00	2022-06-11T08:24:39.099+03:00	surgical		illitrate	67	male	rural	married	orthodox		farmer		1400	no			no	2__uselessness 3__unavailability		yes			yes	2__by_avoiding_touching_sharp_instrument				yes			no	1__unavailability		no		2__lack_of_awareness		good	good	good	very_good	very_poor	good	poor	poor	poor	very_good	good	very_good
2022-06-11T08:24:45.042+03:00	2022-06-11T08:28:23.640+03:00	medical		read_and_write	46	male	rural	married	orthodox		merchant		6000	yes	2__face_to_face_health_education		yes			yes			yes	2__by_avoiding_touching_sharp_instrument				no	1__lack_of_glove		no	3__other	Lack of awareness	no		2__lack_of_awareness		very_good	very_good	very_good	very_good	very_poor	good	poor	very_good	good	good	very_good	good
2022-06-11T08:29:26.324+03:00	2022-06-11T08:35:04.524+03:00	medical		illitrate	29	male	rural	single	orthodox		farmer		1500	no			no	1__inconvenience		no	1__unavailability		yes	2__by_avoiding_touching_sharp_instrument				no	1__lack_of_glove		no	1__unavailability		no		2__lack_of_awareness		very_good	very_good	good	good	good	good	very_good	very_good	good	very_good	good	very_good
2022-06-11T08:35:19.847+03:00	2022-06-11T08:38:57.293+03:00	medical		illitrate	33	female	rural	separated	orthodox		daily_laborer		1000	no			no	2__uselessness		yes			yes	2__by_avoiding_touching_sharp_instrument				no	1__lack_of_glove		no	1__unavailability		no		2__lack_of_awareness		very_good	very_good	very_good	very_good	very_good	very_good	very_good	poor	poor	very_good	very_good	very_good
2022-06-11T08:41:34.826+03:00	2022-06-11T08:46:33.379+03:00	medical		primary_education	25	female	urban	married	orthodox		house_wife		3000	yes	2__face_to_face_health_education		yes			yes			yes	2__by_avoiding_touching_sharp_instrument				yes			yes			yes	1__black_garbage_bins			very_good	very_good	poor	poor	very_poor	poor	poor	poor	poor	good	good	very_good
2022-06-11T08:48:08.628+03:00	2022-06-11T08:51:01.589+03:00	medical		secondary_education	30	male	urban	single	orthodox		other__specify	Driver	6000	yes	2__face_to_face_health_education		no	3__unavailability		yes			yes	2__by_avoiding_touching_sharp_instrument				no	1__lack_of_glove		no	1__unavailability		yes	1__black_garbage_bins			very_good	very_good	very_good	very_good	good	good	good	very_good	very_good	very_good	very_good	very_good
2022-06-11T08:51:13.336+03:00	2022-06-11T08:56:19.181+03:00	medical		primary_education	23	male	rural	single	orthodox		farmer		2300	no			no	3__unavailability		yes			yes	2__by_avoiding_touching_sharp_instrument				no	1__lack_of_glove		no	1__unavailability		no		2__lack_of_awareness		very_good	very_good	good	very_good	good	very_good	very_good	very_good	very_good	good	good	very_good
2022-06-11T08:57:54.312+03:00	2022-06-11T09:00:54.079+03:00	medical		illitrate	30	female	rural	married	orthodox		farmer		2000	yes	2__face_to_face_health_education		no	3__unavailability		yes			yes	2__by_avoiding_touching_sharp_instrument				no	1__lack_of_glove		no	1__unavailability		no		2__lack_of_awareness		very_good	very_good	very_good	very_good	poor	good	very_good	very_good	good	good	very_good	very_good
2022-06-11T09:46:11.212+03:00	2022-06-11T09:49:43.922+03:00	medical		read_and_write	40	male	rural	married	orthodox		farmer		2000	no			no	1__inconvenience		yes			yes	2__by_avoiding_touching_sharp_instrument				no	1__lack_of_glove		no	1__unavailability		no		2__lack_of_awareness		very_good	very_good	very_good	very_good	poor	very_good	very_good	very_good	poor	very_good	very_good	good
2022-06-11T09:49:48.627+03:00	2022-06-11T09:53:54.132+03:00	medical		illitrate	50	male	rural	married	orthodox		farmer		2000	no			no	3__unavailability		no	1__unavailability		yes	2__by_avoiding_touching_sharp_instrument				yes			no	1__unavailability		no		2__lack_of_awareness		very_good	very_good	very_good	very_good	good	good	very_good	good	good	very_good	very_good	very_good
2022-06-11T09:54:16.736+03:00	2022-06-11T09:57:17.315+03:00	medical		primary_education	30	male	rural	married	orthodox		farmer		1800	yes	2__face_to_face_health_education		no	2__uselessness		yes			yes	2__by_avoiding_touching_sharp_instrument				no	1__lack_of_glove		no	1__unavailability		no		2__lack_of_awareness		very_good	very_good	very_good	very_good	poor	good	very_good	very_good	very_good	very_good	very_good	very_good
2022-06-11T09:57:25.743+03:00	2022-06-14T18:50:20.922+03:00	gynecology_obstetrics		primary_education	29	female	rural	married	orthodox		farmer		1900	no			yes			yes			yes	1__by_wearing_the_glove				yes			no	1__unavailability		no		2__lack_of_awareness		very_good	very_good	very_good	good	very_poor	good	very_good	very_good	good	very_good	very_good	good
2022-06-11T10:03:40.730+03:00	2022-06-14T18:51:59.048+03:00	gynecology_obstetrics		primary_education	25	female	rural	married	orthodox		farmer		3000	no			no	1__inconvenience		yes			yes	2__by_avoiding_touching_sharp_instrument				yes			no	1__unavailability		yes	1__black_garbage_bins			very_good	very_good	very_good	very_good	very_good	very_good	very_good	very_good	very_good	very_good	very_good	very_good
2022-06-11T10:07:42.456+03:00	2022-06-11T10:13:57.927+03:00	gynecology_obstetrics		primary_education	32	female	rural	married	orthodox		farmer		2000	no			no	3__unavailability		yes			yes	2__by_avoiding_touching_sharp_instrument				yes			no	1__unavailability		no		2__lack_of_awareness		very_good	very_good	very_good	very_good	good	good	good	good	good	good	good	good
2022-06-11T10:14:24.409+03:00	2022-06-11T10:21:46.058+03:00	gynecology_obstetrics		secondary_education	20	female	rural	married	orthodox		farmer		2000	yes	2__face_to_face_health_education		no	3__unavailability		yes			yes	2__by_avoiding_touching_sharp_instrument				yes			no	1__unavailability		yes	1__black_garbage_bins 2__yellow_garbage_bins			very_good	very_good	very_good	very_good	good	very_good	very_good	very_good	very_good	very_good	very_good	very_good
2022-06-11T10:27:16.889+03:00	2022-06-19T09:36:56.818+03:00	gynecology_obstetrics		secondary_education	34	female	urban	married	orthodox		farmer		3000	yes	2__face_to_face_health_education		no	2__uselessness		no	1__unavailability		yes	2__by_avoiding_touching_sharp_instrument				no	1__lack_of_glove		yes			yes	1__black_garbage_bins			very_good	very_good	very_good	very_good	good	very_good	very_good	very_good	good	good	good	good
2022-06-11T14:14:06.155+03:00	2022-06-11T14:19:46.968+03:00	other	Orthopedic	primary_education	24	male	urban	married	orthodox		other__specify	Driver	1500	no			no	3__unavailability		yes			yes	2__by_avoiding_touching_sharp_instrument				no	1__lack_of_glove		no	1__unavailability		no		2__lack_of_awareness		very_good	very_good	very_good	good	very_good	very_good	very_good	good	good	good	good	very_good
2022-06-11T14:22:06.955+03:00	2022-06-11T14:26:25.800+03:00	other	Orthopedic	secondary_education	18	male	rural	single	orthodox		other__specify	Student	1900	yes	2__face_to_face_health_education		no	3__unavailability		yes			yes	2__by_avoiding_touching_sharp_instrument				no	1__lack_of_glove		no	2__inconvenience		no		2__lack_of_awareness		very_good	very_good	very_good	very_good	very_good	very_good	good	very_good	good	good	good	good
2022-06-11T14:26:30.251+03:00	2022-06-11T14:29:15.922+03:00	other	Orthopedic	primary_education	25	male	rural	single	orthodox		farmer		3000	yes	2__face_to_face_health_education		no	3__unavailability		yes			yes	2__by_avoiding_touching_sharp_instrument				no	1__lack_of_glove		no	1__unavailability		no		2__lack_of_awareness		very_good	very_good	very_good	very_good	very_good	very_good	very_good	very_good	very_good	very_good	good	very_good
2022-06-11T14:29:19.455+03:00	2022-06-11T14:32:41.808+03:00	other	Orthopedic	read_and_write	29	male	rural	married	orthodox		farmer		2800	no			no	3__unavailability		yes			yes	2__by_avoiding_touching_sharp_instrument				no	1__lack_of_glove		no	1__unavailability		no		2__lack_of_awareness		very_good	very_good	very_good	very_good	very_good	very_good	very_good	very_good	very_good	good	very_good	very_good
2022-06-11T14:33:25.861+03:00	2022-06-11T14:35:49.391+03:00	medical		primary_education	28	male	urban	single	orthodox		other__specify	Private worker	5000	no			no	3__unavailability		no	1__unavailability		no			1__lack_of_protective_materials		no	1__lack_of_glove		no	1__unavailability		no		2__lack_of_awareness		very_good	very_good	very_good	very_good	good	good	good	good	good	good	good	good
2022-06-11T14:36:53.088+03:00	2022-06-11T14:43:36.550+03:00	gynecology_obstetrics		primary_education	26	female	urban	married	orthodox		house_wife		1000	no			no	2__uselessness		no	1__unavailability		no			1__lack_of_protective_materials		yes			no	2__inconvenience		no		2__lack_of_awareness		very_good	very_good	very_good	very_good	good	very_good	very_good	very_good	very_good	very_good	good	good
2022-06-11T14:43:49.117+03:00	2022-06-11T14:46:25.824+03:00	gynecology_obstetrics		college_and_above	27	female	urban	married	orthodox		governmet_employee		7000	no			yes			yes			yes	2__by_avoiding_touching_sharp_instrument				no	2__they_have_no_risk		no	1__unavailability		no		2__lack_of_awareness		very_good	very_good	very_good	very_good	poor	good	good	good	good	very_good	very_good	very_good
2022-06-11T14:51:05.123+03:00	2022-06-11T15:00:41.202+03:00	pediatrics		college_and_above	32	male	urban	married	orthodox		governmet_employee		4000	no			yes			yes			yes	2__by_avoiding_touching_sharp_instrument				no	1__lack_of_glove		no	1__unavailability		no		2__lack_of_awareness		excellent	very_good	very_good	very_good	very_good	very_good	very_good	very_good	very_good	very_good	very_good	good
2022-06-11T15:02:20.926+03:00	2022-06-11T15:06:20.342+03:00	pediatrics		secondary_education	18	male	urban	single	orthodox		other__specify	Student	2700	no			no	2__uselessness		no	1__unavailability		no			1__lack_of_protective_materials		no	1__lack_of_glove		no	1__unavailability		no		2__lack_of_awareness		very_good	very_good	very_good	very_good	poor	good	good	good	good	good	good	good
2022-06-11T15:06:38.013+03:00	2022-06-11T15:10:12.058+03:00	pediatrics		college_and_above	36	female	urban	married	orthodox		governmet_employee		6000	no			no	1__inconvenience		yes			no			1__lack_of_protective_materials		yes			yes			no		2__lack_of_awareness		very_good	very_good	very_good	good	good	very_good	very_good	very_good	poor	good	good	good
2022-06-11T15:10:20.372+03:00	2022-06-11T15:15:08.836+03:00	pediatrics		primary_education	20	female	rural	married	orthodox		farmer		3000	no			no	1__inconvenience		no	1__unavailability		no			2__they_have_no_risk		no	2__they_have_no_risk		no	1__unavailability		no		2__lack_of_awareness		very_good	very_good	very_good	very_good	very_good	very_good	very_good	good	good	good	very_good	very_good
2022-06-11T15:15:22.454+03:00	2022-06-11T15:19:17.946+03:00	pediatrics		illitrate	25	female	rural	married	orthodox		farmer		2300	no			no	2__uselessness		yes			yes	2__by_avoiding_touching_sharp_instrument				yes			no	1__unavailability		no		2__lack_of_awareness		very_good	very_good	very_good	very_good	very_good	very_good	very_good	very_good	very_good	very_good	very_good	very_good
2022-06-11T15:19:34.320+03:00	2022-06-11T15:23:40.754+03:00	pediatrics		primary_education	24	male	urban	married	orthodox		merchant		5000	yes	2__face_to_face_health_education		no	3__unavailability		yes			yes	2__by_avoiding_touching_sharp_instrument				yes			no	1__unavailability		no		2__lack_of_awareness		very_good	very_good	very_good	very_good	very_good	very_good	very_good	very_good	very_good	very_good	very_good	good
2022-06-11T15:23:55.275+03:00	2022-06-11T15:26:16.844+03:00	pediatrics		secondary_education	30	female	urban	married	orthodox		house_wife		4000	no			no	3__unavailability		yes			yes	2__by_avoiding_touching_sharp_instrument				no	2__they_have_no_risk		no	2__inconvenience		yes	1__black_garbage_bins			very_good	very_good	very_good	very_good	very_good	very_good	very_good	very_good	very_good	very_good	very_good	very_good
2022-06-11T15:26:54.026+03:00	2022-06-11T15:31:15.400+03:00	Intensive_Care_Unit_(ICU)		college_and_above	28	female	urban	married	orthodox		governmet_employee		7400	yes	2__face_to_face_health_education		no	3__unavailability		yes			no			1__lack_of_protective_materials		no	1__lack_of_glove		no	3__other	Negligence	no		2__lack_of_awareness		excellent	excellent	excellent	excellent	poor	very_good	very_good	very_good	very_good	very_good	very_good	good
2022-06-11T15:33:05.142+03:00	2022-06-11T15:38:29.556+03:00	Intensive_Care_Unit_(ICU)		read_and_write	25	female	rural	married	orthodox		merchant		2000	no			no	3__unavailability		no	1__unavailability		yes	2__by_avoiding_touching_sharp_instrument				no	1__lack_of_glove		no	1__unavailability		no		2__lack_of_awareness		very_good	very_good	very_good	very_good	very_good	very_good	very_good	very_good	good	good	good	very_good
2022-06-11T15:38:49.985+03:00	2022-06-11T15:43:04.327+03:00	Intensive_Care_Unit_(ICU)		primary_education	23	female	urban	married	orthodox		house_wife		4000	no			no	3__unavailability		yes			no			1__lack_of_protective_materials		no	1__lack_of_glove		no	1__unavailability		no		2__lack_of_awareness		very_good	good	good	good	good	good	good	poor	poor	good	good	good
2022-06-11T15:43:15.981+03:00	2022-06-11T15:46:58.342+03:00	Intensive_Care_Unit_(ICU)		illitrate	25	female	rural	married	orthodox		farmer		2000	no			no	1__inconvenience		yes			no			1__lack_of_protective_materials		no	2__they_have_no_risk		no	1__unavailability		no		2__lack_of_awareness		very_good	very_good	very_good	good	good	very_good	very_good	very_good	very_good	very_good	very_good	good
2022-06-11T15:48:37.783+03:00	2022-06-11T15:51:46.844+03:00	Intensive_Care_Unit_(ICU)		primary_education	26	female	rural	married	orthodox		farmer		2000	no			no	2__uselessness		yes			yes	2__by_avoiding_touching_sharp_instrument				no	1__lack_of_glove		no	1__unavailability		yes	1__black_garbage_bins			very_good	very_good	very_good	very_good	good	good	good	very_good	good	good	very_good	very_good
2022-06-11T15:51:51.101+03:00	2022-06-11T15:54:38.660+03:00	Intensive_Care_Unit_(ICU)		college_and_above	34	female	urban	married	orthodox		governmet_employee		9000	no			no	1__inconvenience		yes			no			1__lack_of_protective_materials		no	1__lack_of_glove		no	2__inconvenience		yes	1__black_garbage_bins			very_good	very_good	very_good	very_good	good	very_good	very_good	good	good	very_good	good	good
2022-06-11T14:46:39.950+03:00	2022-06-11T14:48:40.376+03:00	gynecology_obstetrics		illitrate	28	female	rural	married	orthodox		farmer		2200	no			no	2__uselessness		no	1__unavailability		no			1__lack_of_protective_materials		no	1__lack_of_glove		no	1__unavailability		no		2__lack_of_awareness		very_good	very_good	very_good	very_good	good	very_good	very_good	very_good	very_good	good	good	good
2022-06-13T07:34:05.088+03:00	2022-06-13T07:38:09.368+03:00	surgical		illitrate	55	male	rural	married	orthodox		farmer		3100	no			no	3__unavailability		no	1__unavailability		yes	2__by_avoiding_touching_sharp_instrument				no	1__lack_of_glove		no	1__unavailability		no		2__lack_of_awareness		very_good	good	good	good	very_poor	good	good	good	good	good	very_good	very_good
2022-06-13T07:38:48.599+03:00	2022-06-13T07:42:57.849+03:00	surgical		illitrate	35	female	urban	married	orthodox		house_wife		1400	no			no	2__uselessness		yes			yes	2__by_avoiding_touching_sharp_instrument				no	1__lack_of_glove		no	1__unavailability		no		2__lack_of_awareness		very_good	very_good	good	good	very_poor	good	good	good	good	good	good	good
2022-06-13T07:43:20.100+03:00	2022-06-13T07:47:07.387+03:00	surgical		illitrate	30	female	urban	married	orthodox		merchant		1000	no			no	3__unavailability		no	1__unavailability		yes	2__by_avoiding_touching_sharp_instrument				no	1__lack_of_glove		no	1__unavailability		no		2__lack_of_awareness		very_good	very_good	very_good	good	very_poor	good	good	good	good	good	good	good
2022-06-13T07:47:24.532+03:00	2022-06-13T07:52:42.357+03:00	surgical		read_and_write	35	male	rural	married	orthodox		farmer		2000	no			no	4__other	Religion	yes			no			1__lack_of_protective_materials		no	1__lack_of_glove		no	1__unavailability		no		2__lack_of_awareness		very_good	very_good	poor	poor	very_poor	very_poor	good	good	poor	good	good	good
2022-06-13T07:53:01.497+03:00	2022-06-13T08:00:22.468+03:00	surgical		primary_education	59	male	urban	married	orthodox		governmet_employee		5000	no			no	3__unavailability		no	1__unavailability		yes	2__by_avoiding_touching_sharp_instrument				no	1__lack_of_glove		no	1__unavailability		no		2__lack_of_awareness		very_good	very_good	very_good	very_good	very_poor	good	good	good	good	good	good	good
2022-06-13T08:00:28.589+03:00	2022-06-13T08:04:57.236+03:00	surgical		illitrate	50	female	rural	married	orthodox		farmer		2000	no			no	3__unavailability		no	1__unavailability		no			1__lack_of_protective_materials		no	1__lack_of_glove		no	1__unavailability		no		2__lack_of_awareness		very_good	very_good	very_good	very_good	good	good	poor	good	good	good	good	good
2022-06-13T08:05:03.556+03:00	2022-06-13T08:08:48.189+03:00	surgical		primary_education	32	female	rural	married	orthodox		farmer		3000	no			no	3__unavailability		yes			no			1__lack_of_protective_materials		no	1__lack_of_glove		no	1__unavailability		no		2__lack_of_awareness		very_good	good	good	good	very_poor	good	good	poor	good	good	good	good
2022-06-13T08:09:42.807+03:00	2022-06-13T08:13:32.456+03:00	surgical		illitrate	60	male	rural	married	orthodox		farmer		3000	no			no	3__unavailability		no	1__unavailability		no			1__lack_of_protective_materials		no	1__lack_of_glove		no	1__unavailability		no		2__lack_of_awareness		very_good	very_good	very_good	very_good	poor	very_good	good	good	good	good	good	good
2022-06-13T08:13:39.759+03:00	2022-06-13T08:20:17.157+03:00	surgical		college_and_above	26	male	urban	single	orthodox		other__specify	Private worker	3000	no			no	1__inconvenience		yes			yes	2__by_avoiding_touching_sharp_instrument				yes			no	1__unavailability		no		2__lack_of_awareness		good	good	good	good	very_poor	very_poor	good	very_good	very_good	excellent	exccelent	poor
2022-06-13T08:20:21.162+03:00	2022-06-13T08:24:22.607+03:00	surgical		primary_education	25	female	urban	married	orthodox		house_wife		3000	no			yes			yes			yes	1__by_wearing_the_glove				yes			no	1__unavailability		yes	1__black_garbage_bins			very_good	very_good	good	good	good	good	good	poor	good	good	good	good
2022-06-13T08:24:34.202+03:00	2022-06-13T08:29:25.284+03:00	surgical		illitrate	40	male	rural	married	orthodox		farmer		3000	no			yes			yes			yes	2__by_avoiding_touching_sharp_instrument				yes			no	1__unavailability		no		2__lack_of_awareness		very_good	very_good	very_good	very_good	very_poor	good	good	good	good	good	good	good
2022-06-13T08:29:38.113+03:00	2022-06-13T08:35:18.103+03:00	surgical		primary_education	38	male	rural	married	orthodox		farmer		2500	no			no	2__uselessness		no	1__unavailability		no			1__lack_of_protective_materials		yes			no	1__unavailability		no		2__lack_of_awareness		very_good	very_good	very_good	very_good	very_poor	poor	good	good	good	good	good	good
2022-06-13T08:35:46.236+03:00	2022-06-13T08:39:18.470+03:00	surgical		college_and_above	34	male	urban	married	orthodox		governmet_employee		7000	no			no	2__uselessness		yes			yes	2__by_avoiding_touching_sharp_instrument				yes			no	2__inconvenience		no		2__lack_of_awareness		very_good	very_good	very_good	very_good	poor	good	good	good	good	excellent	exccelent	good
2022-06-13T08:41:39.053+03:00	2022-06-13T08:45:55.247+03:00	surgical		secondary_education	26	male	urban	married	orthodox		farmer		2500	no			no	4__other	Negligence	yes			yes	2__by_avoiding_touching_sharp_instrument				yes			no	2__inconvenience		no		2__lack_of_awareness		very_good	very_good	very_good	very_good	very_good	very_good	very_good	very_good	very_good	very_good	very_good	good
2022-06-13T08:46:41.191+03:00	2022-06-13T08:52:49.846+03:00	medical		primary_education	21	male	rural	single	orthodox		farmer		2000	yes	2__face_to_face_health_education		yes			yes			yes	2__by_avoiding_touching_sharp_instrument				no	1__lack_of_glove		no	1__unavailability		no		2__lack_of_awareness		very_good	very_good	very_good	very_good	good	very_good	good	good	good	good	good	good
2022-06-13T08:53:11.283+03:00	2022-06-13T08:56:40.968+03:00	medical		primary_education	25	male	rural	married	orthodox		farmer		1400	no			no	2__uselessness		yes			yes	2__by_avoiding_touching_sharp_instrument				no	1__lack_of_glove		no	3__other	Useless	no		2__lack_of_awareness		very_good	very_good	very_good	very_good	poor	very_good	very_good	good	good	good	good	good
2022-06-13T08:57:15.305+03:00	2022-06-13T09:01:57.646+03:00	medical		college_and_above	43	male	urban	married	orthodox		governmet_employee		15000	yes	2__face_to_face_health_education		yes			yes			no			1__lack_of_protective_materials		no	1__lack_of_glove		no	1__unavailability		no		2__lack_of_awareness		very_good	very_good	very_good	very_good	poor	very_good	very_good	very_good	good	good	very_good	good
2022-06-13T10:00:27.853+03:00	2022-06-13T10:03:15.691+03:00	medical		illitrate	37	male	rural	married	orthodox		farmer		2000	no			no	2__uselessness		yes			no			1__lack_of_protective_materials		no	1__lack_of_glove		no	2__inconvenience		no		2__lack_of_awareness		very_good	good	good	good	poor	good	good	very_good	very_good	very_good	good	good
2022-06-13T10:04:52.362+03:00	2022-06-13T10:07:46.553+03:00	medical		illitrate	75	female	rural	widowed	orthodox		farmer		1000	no			no	2__uselessness		no	1__unavailability		no			1__lack_of_protective_materials		no	1__lack_of_glove		no	1__unavailability		no		2__lack_of_awareness		very_good	very_good	very_good	very_good	poor	poor	very_good	very_good	very_good	very_good	very_good	good
2022-06-13T10:07:50.451+03:00	2022-06-13T10:10:04.313+03:00	medical		illitrate	80	female	urban	widowed	orthodox		other__specify	Pension	2000	no			no	2__uselessness		yes			yes	2__by_avoiding_touching_sharp_instrument				no	1__lack_of_glove		no	2__inconvenience		no		2__lack_of_awareness		good	good	very_good	very_good	poor	very_good	good	good	good	very_good	very_good	good
2022-06-13T10:10:09.000+03:00	2022-06-13T10:14:56.491+03:00	medical		read_and_write	69	female	rural	married	orthodox		farmer		1800	no			no	2__uselessness		yes			yes	2__by_avoiding_touching_sharp_instrument				no	1__lack_of_glove		no	1__unavailability		no		2__lack_of_awareness		very_good	very_good	good	very_good	good	good	good	very_good	good	good	good	good
2022-06-13T10:15:10.420+03:00	2022-06-13T10:20:02.434+03:00	gynecology_obstetrics		primary_education	34	female	urban	married	orthodox		house_wife		5000	no			no	2__uselessness		yes			yes	2__by_avoiding_touching_sharp_instrument				no	1__lack_of_glove		no	1__unavailability		no		2__lack_of_awareness		very_good	very_good	very_good	very_good	poor	very_good	very_good	very_good	very_good	very_good	good	very_good
2022-06-14T13:41:59.243+03:00	2022-06-14T13:46:24.807+03:00	pediatrics		primary_education	32	female	urban	married	orthodox		merchant		7000	yes	2__face_to_face_health_education		no	1__inconvenience		yes			no			1__lack_of_protective_materials		yes			no	2__inconvenience		yes	1__black_garbage_bins			very_good	very_good	very_good	very_good	very_good	good	very_good	very_good	very_good	very_good	very_good	very_good
2022-06-14T13:46:42.219+03:00	2022-06-14T13:57:33.217+03:00	Intensive_Care_Unit_(ICU)		secondary_education	27	female	urban	married	orthodox		house_wife		6000	yes	2__face_to_face_health_education		no	2__uselessness		yes			yes	2__by_avoiding_touching_sharp_instrument				no	1__lack_of_glove		no	3__other	Lack of awarenesses	no		1__lack_garbage_bin		very_good	very_good	very_good	very_good	poor	very_good	very_good	very_good	very_good	very_good	very_good	good
2022-06-14T13:57:38.000+03:00	2022-06-14T14:02:18.085+03:00	Intensive_Care_Unit_(ICU)		primary_education	26	female	rural	married	orthodox		farmer		2000	no			no	1__inconvenience		yes			no			1__lack_of_protective_materials		no	1__lack_of_glove		no	1__unavailability		no		2__lack_of_awareness		very_good	very_good	very_good	very_good	very_good	good	very_good	very_good	very_good	good	very_good	good
2022-06-14T14:02:36.258+03:00	2022-06-14T14:08:22.207+03:00	Intensive_Care_Unit_(ICU)		illitrate	28	female	rural	married	orthodox		farmer		3000	no			no	3__unavailability		yes			no			1__lack_of_protective_materials		no	1__lack_of_glove		no	3__other	Lack of awareness	no		2__lack_of_awareness		very_good	very_good	very_good	very_good	very_good	very_good	very_good	very_good	very_good	very_good	very_good	very_good
2022-06-14T14:09:34.294+03:00	2022-06-14T14:11:56.896+03:00	Intensive_Care_Unit_(ICU)		primary_education	26	female	urban	married	orthodox		house_wife		4000	no			yes			no	1__unavailability		yes	2__by_avoiding_touching_sharp_instrument				no	1__lack_of_glove		no	1__unavailability		yes	1__black_garbage_bins			very_good	very_good	very_good	very_good	good	very_good	very_good	very_good	good	excellent	exccelent	poor
2022-06-14T14:12:09.731+03:00	2022-06-14T14:14:41.508+03:00	Intensive_Care_Unit_(ICU)		college_and_above	30	female	urban	married	orthodox		governmet_employee		10000	yes	2__face_to_face_health_education		yes			yes			yes	2__by_avoiding_touching_sharp_instrument				no	1__lack_of_glove		no	1__unavailability		no		2__lack_of_awareness		very_good	very_good	very_good	very_good	good	very_good	good	good	good	good	good	good
2022-06-14T14:14:48.935+03:00	2022-06-14T14:28:19.161+03:00	pediatrics		primary_education	34	female	rural	married	orthodox		farmer		1600	no			no	3__unavailability		yes			yes	2__by_avoiding_touching_sharp_instrument				yes			no	1__unavailability		no		2__lack_of_awareness		very_good	very_good	very_good	very_good	poor	good	very_good	very_good	very_good	very_good	exccelent	good
2022-06-14T14:28:30.977+03:00	2022-06-14T14:30:56.337+03:00	pediatrics		read_and_write	38	female	rural	married	orthodox		farmer		24000	no			no	2__uselessness		yes			yes	2__by_avoiding_touching_sharp_instrument				no	1__lack_of_glove		no	2__inconvenience		no		2__lack_of_awareness		very_good	very_good	very_good	very_good	good	very_good	very_good	very_good	very_good	excellent	exccelent	good
2022-06-14T14:31:13.435+03:00	2022-06-14T14:46:41.277+03:00	pediatrics		college_and_above	28	female	urban	married	orthodox		house_wife		6000	yes	2__face_to_face_health_education		no	2__uselessness		yes			yes	2__by_avoiding_touching_sharp_instrument				yes			no	2__inconvenience		no		2__lack_of_awareness		good	good	good	good	good	very_good	very_good	very_good	very_good	very_good	very_good	good
2022-06-14T14:46:47.240+03:00	2022-06-14T14:50:21.661+03:00	pediatrics		read_and_write	33	female	urban	married	orthodox		house_wife		3800	no			no	3__unavailability		no	1__unavailability		yes	2__by_avoiding_touching_sharp_instrument				no	1__lack_of_glove		no	2__inconvenience		no		2__lack_of_awareness		very_good	very_good	very_good	very_good	very_good	very_good	good	very_good	very_good	good	exccelent	good
2022-06-14T14:50:29.512+03:00	2022-06-14T14:52:49.453+03:00	pediatrics		college_and_above	38	female	urban	married	orthodox		merchant		10000	yes	2__face_to_face_health_education		no	1__inconvenience		yes			yes	2__by_avoiding_touching_sharp_instrument				yes			no	2__inconvenience		no		2__lack_of_awareness		very_good	very_good	very_good	very_good	poor	very_good	very_good	very_good	very_good	very_good	very_good	good
2022-06-14T14:53:00.194+03:00	2022-06-19T18:06:44.224+03:00	pediatrics		college_and_above	36	female	urban	married	orthodox		governmet_employee		12000	yes	2__face_to_face_health_education		yes			yes			yes	2__by_avoiding_touching_sharp_instrument				no	1__lack_of_glove		yes			yes	1__black_garbage_bins			very_good	very_good	very_good	very_good	poor	very_good	very_good	very_good	very_good	very_good	very_good	good
2022-06-14T14:55:15.085+03:00	2022-06-14T15:00:14.284+03:00	pediatrics		college_and_above	34	male	urban	married	orthodox		governmet_employee		11000	yes	2__face_to_face_health_education		no	3__unavailability		yes			yes	2__by_avoiding_touching_sharp_instrument				yes			yes			yes	1__black_garbage_bins			very_good	very_good	very_good	very_good	good	very_good	very_good	very_good	very_good	very_good	very_good	good
2022-06-14T15:00:23.762+03:00	2022-06-14T15:02:17.081+03:00	pediatrics		illitrate	40	female	rural	married	orthodox		farmer		24000	no			no	2__uselessness		no	1__unavailability		no			1__lack_of_protective_materials		no	1__lack_of_glove		no	1__unavailability		no		2__lack_of_awareness		very_good	very_good	very_good	very_good	good	very_good	very_good	very_good	very_good	good	very_good	good
2022-06-14T15:02:24.027+03:00	2022-06-14T15:04:16.899+03:00	pediatrics		read_and_write	31	female	rural	married	orthodox		farmer		1800	no			no	2__uselessness		yes			no			1__lack_of_protective_materials		no	1__lack_of_glove		no	1__unavailability		no		2__lack_of_awareness		very_good	very_good	excellent	excellent	poor	very_good	very_good	very_good	poor	very_good	very_good	good
2022-06-14T15:04:21.851+03:00	2022-06-14T15:06:10.486+03:00	pediatrics		primary_education	26	male	urban	married	orthodox		other__specify	Carpenter	2000	no			no	2__uselessness		yes			yes	2__by_avoiding_touching_sharp_instrument				no	1__lack_of_glove		no	2__inconvenience		no		2__lack_of_awareness		very_good	very_good	very_good	good	good	good	good	good	very_good	very_good	very_good	very_good
2022-06-14T15:06:14.704+03:00	2022-06-14T15:08:21.122+03:00	pediatrics		secondary_education	37	female	urban	married	orthodox		merchant		8000	no			no	2__uselessness		yes			no			1__lack_of_protective_materials 2__they_have_no_risk		no	2__they_have_no_risk		no	1__unavailability		no		2__lack_of_awareness		very_good	very_good	very_good	very_good	poor	very_good	very_good	poor	very_good	very_good	very_good	good
2022-06-14T15:09:30.366+03:00	2022-06-14T15:14:13.780+03:00	pediatrics		secondary_education	30	female	urban	married	orthodox		merchant		4000	no			yes			yes			yes	2__by_avoiding_touching_sharp_instrument				no	1__lack_of_glove		no	1__unavailability		yes	1__black_garbage_bins			excellent	excellent	very_good	very_good	excellent	excellent	very_good	very_good	very_good	very_good	very_good	very_good
2022-06-14T15:14:17.082+03:00	2022-06-14T15:19:11.730+03:00	pediatrics		college_and_above	31	male	urban	married	orthodox		governmet_employee		3000	no			no	2__uselessness		no	1__unavailability		no			1__lack_of_protective_materials		no	1__lack_of_glove		no	1__unavailability		no		2__lack_of_awareness		very_good	very_good	very_good	very_good	very_good	very_good	very_good	very_good	very_good	very_good	very_good	good
2022-06-14T15:19:15.419+03:00	2022-06-14T15:21:03.048+03:00	pediatrics		primary_education	34	female	rural	married	orthodox		farmer		2700	no			no	1__inconvenience		yes			yes	1__by_wearing_the_glove				no	1__lack_of_glove		no	1__unavailability		no		2__lack_of_awareness		very_good	very_good	very_good	very_good	good	good	very_good	good	very_good	very_good	good	very_good
2022-06-15T06:56:45.876+03:00	2022-06-15T06:59:48.121+03:00	surgical		illitrate	43	female	rural	married	orthodox		farmer		3000	no			no	2__uselessness		no	1__unavailability		yes	2__by_avoiding_touching_sharp_instrument				no	1__lack_of_glove		no	1__unavailability		no		2__lack_of_awareness		very_good	excellent	good	very_good	poor	good	good	good	good	very_good	very_good	very_good
2022-06-15T07:00:55.733+03:00	2022-06-15T07:04:33.913+03:00	surgical		primary_education	20	female	rural	married	orthodox		farmer		2000	no			no	1__inconvenience		no	1__unavailability		yes	2__by_avoiding_touching_sharp_instrument				no	1__lack_of_glove		no	2__inconvenience		no		2__lack_of_awareness		very_good	very_good	very_good	very_good	good	very_good	good	very_good	very_good	good	good	good
2022-06-15T07:04:42.773+03:00	2022-06-15T07:08:19.957+03:00	surgical		college_and_above	38	female	urban	married	orthodox		governmet_employee		9000	yes	2__face_to_face_health_education		yes			yes			yes	2__by_avoiding_touching_sharp_instrument				no	1__lack_of_glove		no	1__unavailability		no		2__lack_of_awareness		very_good	very_good	good	good	poor	good	very_good	very_good	good	good	very_good	good
2022-06-15T07:08:22.771+03:00	2022-06-15T07:10:35.190+03:00	surgical		illitrate	40	male	rural	married	orthodox		farmer		2000	no			no	2__uselessness		no	1__unavailability		yes	2__by_avoiding_touching_sharp_instrument				no	1__lack_of_glove		no	2__inconvenience		no		2__lack_of_awareness		very_good	very_good	very_good	very_good	very_poor	good	very_good	good	good	good	very_good	very_good
2022-06-15T07:11:32.567+03:00	2022-06-15T07:13:30.341+03:00	surgical		read_and_write	42	male	urban	married	orthodox		daily_laborer		1800	no			yes			yes			yes	2__by_avoiding_touching_sharp_instrument				no	1__lack_of_glove		no	2__inconvenience		no		2__lack_of_awareness		very_good	very_good	very_good	good	poor	good	very_good	poor	poor	very_good	very_good	good
2022-06-15T07:15:01.804+03:00	2022-06-15T07:17:53.406+03:00	surgical		secondary_education	30	male	urban	single	orthodox		merchant		2000	no			no	3__unavailability		yes			yes	2__by_avoiding_touching_sharp_instrument				no	2__they_have_no_risk		no	1__unavailability		no		2__lack_of_awareness		very_good	very_good	very_good	very_good	poor	very_good	very_good	very_good	very_good	very_good	very_good	good
2022-06-15T07:18:02.321+03:00	2022-06-15T07:21:54.127+03:00	surgical		read_and_write	38	female	rural	married	orthodox		farmer		3000	no			no	2__uselessness		yes			yes	2__by_avoiding_touching_sharp_instrument				no	1__lack_of_glove		no	2__inconvenience		no		2__lack_of_awareness		very_good	very_good	very_good	very_good	poor	very_good	very_good	good	good	very_good	exccelent	good
2022-06-15T07:21:57.267+03:00	2022-06-15T07:24:09.077+03:00	surgical		college_and_above	38	female	urban	married	orthodox		governmet_employee		8000	no			no	2__uselessness		no	1__unavailability		no			1__lack_of_protective_materials		no	1__lack_of_glove		no	1__unavailability		no		2__lack_of_awareness		very_good	very_good	very_good	good	very_poor	very_good	good	very_poor	very_poor	excellent	exccelent	good
2022-06-15T07:24:12.082+03:00	2022-06-15T07:26:16.649+03:00	surgical		illitrate	50	male	rural	married	orthodox		farmer		1500	no			no	2__uselessness		yes			no			1__lack_of_protective_materials		no	2__they_have_no_risk		no	2__inconvenience		no		2__lack_of_awareness		very_good	very_good	very_good	very_good	poor	very_good	good	good	good	good	very_good	very_good
2022-06-15T07:26:58.253+03:00	2022-06-15T07:31:35.981+03:00	other	Orthopedic	read_and_write	53	male	rural	married	orthodox		farmer		1800	yes	2__face_to_face_health_education		no	1__inconvenience		yes			yes	2__by_avoiding_touching_sharp_instrument				no	1__lack_of_glove		no	2__inconvenience		no		2__lack_of_awareness		excellent	excellent	very_good	very_good	very_good	very_good	very_good	very_good	very_good	very_good	very_good	very_good
2022-06-15T07:31:57.803+03:00	2022-06-15T07:35:36.550+03:00	other	Orthopedic	illitrate	37	male	rural	married	orthodox		farmer		2000	yes	2__face_to_face_health_education		no	2__uselessness		yes			yes	2__by_avoiding_touching_sharp_instrument				no	1__lack_of_glove		no	1__unavailability		no		2__lack_of_awareness		excellent	excellent	excellent	very_good	very_good	very_good	very_good	very_good	very_good	very_good	very_good	good
2022-06-15T07:35:39.742+03:00	2022-06-15T07:40:08.451+03:00	other	Orthopedic	illitrate	38	male	rural	married	orthodox		farmer		2000	yes	2__face_to_face_health_education		no	3__unavailability		yes			yes	2__by_avoiding_touching_sharp_instrument				no	2__they_have_no_risk		no	1__unavailability		no		2__lack_of_awareness		very_good	very_good	very_good	very_good	very_good	very_good	very_good	very_good	good	very_good	good	good
2022-06-15T07:40:11.659+03:00	2022-06-15T07:44:55.642+03:00	other	Orthopedic	illitrate	30	male	rural	married	orthodox		farmer		3000	yes	2__face_to_face_health_education		no	1__inconvenience		yes			yes	2__by_avoiding_touching_sharp_instrument				yes			no	1__unavailability		yes	1__black_garbage_bins			very_good	very_good	very_good	very_good	very_good	very_good	very_good	very_good	very_good	very_good	very_good	very_good
2022-06-15T07:45:00.446+03:00	2022-06-15T07:49:44.757+03:00	other	Orthopedic	illitrate	66	male	rural	married	orthodox		farmer		2500	yes	2__face_to_face_health_education		no	2__uselessness		yes			yes	2__by_avoiding_touching_sharp_instrument				no	1__lack_of_glove		no	1__unavailability		no		2__lack_of_awareness		excellent	excellent	excellent	excellent	very_good	very_good	very_good	very_good	very_good	very_good	very_good	very_good
2022-06-15T07:49:48.763+03:00	2022-06-19T17:20:29.815+03:00	other	Orthopedic	secondary_education	19	male	rural	single	orthodox		other__specify	Student	3000	no			no	3__unavailability		yes			yes	2__by_avoiding_touching_sharp_instrument				no	1__lack_of_glove		no	1__unavailability		no		2__lack_of_awareness		very_good	very_good	very_good	very_good	very_good	very_good	good	very_good	very_good	good	very_good	very_good
2022-06-15T07:53:51.265+03:00	2022-06-15T07:59:11.863+03:00	medical		illitrate	65	female	rural	widowed	orthodox		farmer		1200	no			no	2__uselessness		yes			yes	2__by_avoiding_touching_sharp_instrument				no	1__lack_of_glove		no	1__unavailability		no		2__lack_of_awareness		good	very_good	very_good	very_good	poor	very_good	very_good	very_good	good	very_good	very_good	good
2022-06-15T07:59:18.673+03:00	2022-06-15T08:03:09.606+03:00	medical		illitrate	35	female	rural	married	orthodox		farmer		2000	no			no	2__uselessness		no	1__unavailability		yes	2__by_avoiding_touching_sharp_instrument				no	1__lack_of_glove		no	2__inconvenience		no		2__lack_of_awareness		very_good	very_good	very_good	very_good	very_poor	good	very_good	very_good	good	very_good	very_good	good
2022-06-15T08:06:22.792+03:00	2022-06-15T08:09:26.596+03:00	medical		primary_education	30	female	urban	married	orthodox		merchant		4000	yes	2__face_to_face_health_education		no	1__inconvenience		yes			no			1__lack_of_protective_materials		no	1__lack_of_glove		no	2__inconvenience		no		2__lack_of_awareness		very_good	very_good	very_good	very_good	good	very_good	very_good	very_good	very_good	very_good	good	good
2022-06-15T08:09:30.232+03:00	2022-06-15T08:11:49.809+03:00	medical		primary_education	32	female	urban	separated	orthodox		daily_laborer		1500	no			no	3__unavailability		yes			yes	2__by_avoiding_touching_sharp_instrument				no	1__lack_of_glove		no	2__inconvenience		no		2__lack_of_awareness		very_good	very_good	very_good	very_good	very_good	good	good	good	good	good	very_good	good
2022-06-15T08:11:56.158+03:00	2022-06-15T08:14:02.667+03:00	medical		read_and_write	72	female	rural	widowed	orthodox		farmer		1000	no			no	1__inconvenience		yes			yes	2__by_avoiding_touching_sharp_instrument				no	1__lack_of_glove		no	1__unavailability		no		2__lack_of_awareness		very_good	very_good	very_good	very_good	poor	good	very_good	good	good	good	very_good	good
2022-06-15T08:14:11.260+03:00	2022-06-15T08:16:28.273+03:00	medical		illitrate	60	female	rural	married	orthodox		farmer		1900	no			no	2__uselessness		yes			yes	2__by_avoiding_touching_sharp_instrument				no	1__lack_of_glove		no	1__unavailability		no		2__lack_of_awareness		very_good	very_good	very_good	good	very_good	very_good	very_good	very_good	very_good	very_good	very_good	good
2022-06-15T08:16:31.870+03:00	2022-06-15T08:20:53.672+03:00	medical		primary_education	52	female	rural	married	orthodox		farmer		1800	no			no	2__uselessness		no	1__unavailability		no			1__lack_of_protective_materials		no	2__they_have_no_risk		no	1__unavailability		no		2__lack_of_awareness		very_good	good	very_good	good	poor	good	good	good	good	good	good	good
2022-06-15T08:21:17.232+03:00	2022-06-15T08:24:55.339+03:00	medical		illitrate	68	female	rural	married	orthodox		farmer		1700	no			no	2__uselessness		no	1__unavailability		no			1__lack_of_protective_materials		no	1__lack_of_glove		no	1__unavailability		no		2__lack_of_awareness		very_good	very_good	very_good	very_good	very_good	very_good	very_good	good	very_good	poor	very_good	very_good
2022-06-15T08:24:59.252+03:00	2022-06-15T08:27:55.578+03:00	medical		primary_education	58	female	rural	married	orthodox		farmer		2000	no			no	3__unavailability		no	1__unavailability		no			2__they_have_no_risk		no	1__lack_of_glove		no	2__inconvenience		no		2__lack_of_awareness		very_good	very_good	very_good	very_good	good	very_good	very_good	very_good	very_good	very_good	very_good	very_good
2022-06-15T08:28:22.490+03:00	2022-06-15T08:30:46.483+03:00	medical		college_and_above	24	female	urban	single	orthodox		other__specify	Unemployed	8000	yes	2__face_to_face_health_education		no	2__uselessness		yes			no			1__lack_of_protective_materials		no	1__lack_of_glove		no	1__unavailability		no		2__lack_of_awareness		very_good	very_good	very_good	very_good	very_good	very_good	very_good	very_good	very_good	very_good	very_good	very_good
2022-06-15T08:30:52.194+03:00	2022-06-15T08:34:02.439+03:00	medical		primary_education	27	female	urban	married	orthodox		house_wife		4000	no			no	2__uselessness		yes			yes	2__by_avoiding_touching_sharp_instrument				no	2__they_have_no_risk		no	2__inconvenience		no		2__lack_of_awareness		very_good	very_good	very_good	very_good	good	very_good	good	very_good	very_good	very_good	very_good	good
2022-06-15T08:34:06.680+03:00	2022-06-15T08:37:22.705+03:00	medical		secondary_education	22	female	rural	single	orthodox		other__specify	Student	2000	no			yes			yes			yes	2__by_avoiding_touching_sharp_instrument				no	1__lack_of_glove		no	1__unavailability		no		2__lack_of_awareness		very_good	very_good	very_good	very_good	good	good	very_good	very_good	very_good	very_good	very_good	good
2022-06-15T08:39:55.830+03:00	2022-06-15T08:42:52.777+03:00	medical		college_and_above	50	male	urban	married	orthodox		governmet_employee		15000	yes	2__face_to_face_health_education		yes			yes			yes	2__by_avoiding_touching_sharp_instrument				yes			no	2__inconvenience		yes	1__black_garbage_bins			excellent	excellent	excellent	very_good	good	good	very_good	very_good	very_good	very_good	very_good	good
2022-06-15T08:42:56.898+03:00	2022-06-15T08:45:56.984+03:00	medical		read_and_write	56	male	rural	married	orthodox		farmer		1800	no			no	2__uselessness		no	1__unavailability		no			2__they_have_no_risk		no	2__they_have_no_risk		no	1__unavailability		no		2__lack_of_awareness		very_good	excellent	excellent	excellent	good	very_good	very_good	very_good	good	very_good	very_good	good
2022-06-15T08:51:30.683+03:00	2022-06-15T08:55:32.957+03:00	medical		primary_education	48	male	urban	married	orthodox		farmer		1900	yes	2__face_to_face_health_education		no	3__unavailability		no	1__unavailability		yes	2__by_avoiding_touching_sharp_instrument				no	1__lack_of_glove		no	2__inconvenience		no		2__lack_of_awareness		very_good	very_good	very_good	very_good	good	very_good	very_good	very_good	good	very_good	very_good	good
2022-06-15T08:55:36.810+03:00	2022-06-15T09:01:53.778+03:00	medical		read_and_write	40	male	rural	married	orthodox		farmer		2400	no			no	2__uselessness		yes			yes	2__by_avoiding_touching_sharp_instrument				no	2__they_have_no_risk		no	2__inconvenience		no		2__lack_of_awareness		very_good	very_good	good	very_good	good	good	good	very_good	good	very_good	very_good	good
2022-06-15T09:03:31.186+03:00	2022-06-15T09:20:33.260+03:00	medical		primary_education	54	male	rural	married	orthodox		farmer		3000	no			no	2__uselessness		yes			yes	2__by_avoiding_touching_sharp_instrument				no	2__they_have_no_risk		no	2__inconvenience		no		2__lack_of_awareness		very_good	good	very_good	good	good	very_good	good	good	good	good	good	very_good
2022-06-15T09:20:54.451+03:00	2022-06-15T09:26:14.653+03:00	medical		secondary_education	57	male	urban	married	orthodox		other__specify	Construction	10000	no			yes			no	1__unavailability		yes	2__by_avoiding_touching_sharp_instrument				no	2__they_have_no_risk		no	1__unavailability		no		2__lack_of_awareness		good	very_good	poor	good	very_poor	good	good	good	good	good	very_good	good
2022-06-15T09:26:26.497+03:00	2022-06-15T09:29:14.733+03:00	medical		read_and_write	55	male	rural	married	orthodox		farmer		1600	no			no	3__unavailability		yes			yes	2__by_avoiding_touching_sharp_instrument				no	2__they_have_no_risk		no	1__unavailability		no		2__lack_of_awareness		very_good	very_good	very_good	very_good	very_poor	good	very_good	very_good	very_good	good	very_good	good
2022-06-15T09:29:23.476+03:00	2022-06-15T09:31:33.463+03:00	medical		primary_education	28	male	rural	married	orthodox		farmer		1700	no			no	2__uselessness		yes			yes	2__by_avoiding_touching_sharp_instrument				no	1__lack_of_glove		no	1__unavailability		no		2__lack_of_awareness		poor	very_good	very_good	very_good	poor	very_good	very_good	poor	poor	good	good	good
2022-06-15T09:31:40.763+03:00	2022-06-15T09:33:57.297+03:00	medical		primary_education	24	male	rural	single	orthodox		farmer		1800	no			no	2__uselessness		yes			no			2__they_have_no_risk		no	2__they_have_no_risk		no	1__unavailability		no		2__lack_of_awareness		very_good	very_good	very_good	very_good	poor	good	good	good	very_good	good	very_good	very_good
2022-06-15T09:34:01.523+03:00	2022-06-15T09:41:52.968+03:00	gynecology_obstetrics		illitrate	25	female	rural	married	orthodox		farmer		1900	no			no	3__unavailability		no	1__unavailability		yes	2__by_avoiding_touching_sharp_instrument				no	1__lack_of_glove		no	1__unavailability		no		2__lack_of_awareness		very_good	good	good	good	good	good	poor	poor	poor	very_good	good	good
2022-06-15T09:42:24.646+03:00	2022-06-15T09:44:44.476+03:00	gynecology_obstetrics		primary_education	26	female	rural	married	orthodox		farmer		2300	no			no	2__uselessness		no	1__unavailability		no			2__they_have_no_risk		no	2__they_have_no_risk		no	1__unavailability		no		2__lack_of_awareness		very_good	very_good	very_good	good	very_good	very_good	good	good	good	good	good	good
2022-06-15T09:45:11.812+03:00	2022-06-15T09:49:49.820+03:00	gynecology_obstetrics		college_and_above	26	female	urban	married	orthodox		governmet_employee		14000	yes	2__face_to_face_health_education		yes			yes			no			1__lack_of_protective_materials		no	1__lack_of_glove		yes			yes	1__black_garbage_bins			very_good	very_good	very_good	very_good	poor	very_good	very_good	very_good	poor	very_good	good	good
2022-06-15T09:49:53.368+03:00	2022-06-15T09:52:36.179+03:00	gynecology_obstetrics		college_and_above	27	female	urban	married	orthodox		governmet_employee		15000	no			no	2__uselessness		yes			yes	2__by_avoiding_touching_sharp_instrument				no	1__lack_of_glove		no	2__inconvenience		no		2__lack_of_awareness		very_good	very_good	very_good	very_good	good	very_good	good	poor	poor	very_good	very_good	very_good
2022-06-15T09:52:39.566+03:00	2022-06-15T09:55:42.138+03:00	gynecology_obstetrics		college_and_above	28	female	urban	married	orthodox		governmet_employee		28	no			no	2__uselessness		yes			yes	2__by_avoiding_touching_sharp_instrument				no	1__lack_of_glove		no	2__inconvenience		no		2__lack_of_awareness		very_good	very_good	good	good	poor	poor	very_good	very_good	good	good	good	good
2022-06-15T09:55:46.408+03:00	2022-06-15T09:58:33.179+03:00	gynecology_obstetrics		college_and_above	26	female	urban	married	protestant		house_wife		8000	no			yes			yes			yes	2__by_avoiding_touching_sharp_instrument				no	1__lack_of_glove		no	1__unavailability		no		2__lack_of_awareness		very_good	very_good	very_good	very_good	poor	very_good	poor	poor	poor	very_good	good	good
2022-06-15T09:58:36.680+03:00	2022-06-15T10:00:56.004+03:00	gynecology_obstetrics		college_and_above	29	female	urban	married	orthodox		merchant		5000	yes	2__face_to_face_health_education		yes			yes			yes	2__by_avoiding_touching_sharp_instrument				yes			no	1__unavailability		yes	1__black_garbage_bins			very_good	very_good	very_good	very_good	good	very_good	very_good	very_good	very_good	good	very_good	very_good
2022-06-15T10:02:28.176+03:00	2022-06-15T10:04:49.394+03:00	gynecology_obstetrics		primary_education	36	female	rural	married	orthodox		farmer		1900	no			no	2__uselessness		yes			yes	2__by_avoiding_touching_sharp_instrument				no	1__lack_of_glove		no	2__inconvenience		no		2__lack_of_awareness		good	very_good	very_good	very_good	very_good	very_good	good	good	good	very_good	very_good	good
2022-06-15T10:04:53.461+03:00	2022-06-15T10:08:22.965+03:00	gynecology_obstetrics		primary_education	30	female	rural	separated	orthodox		farmer		1500	no			no	2__uselessness		yes			no			1__lack_of_protective_materials		no	1__lack_of_glove		no	1__unavailability		no		2__lack_of_awareness		very_good	very_good	good	good	good	good	good	good	good	very_good	very_good	good
2022-06-15T10:09:03.909+03:00	2022-06-15T10:13:45.808+03:00	gynecology_obstetrics		illitrate	44	female	rural	separated	orthodox		farmer		1200	no			no	2__uselessness		no	1__unavailability		no			2__they_have_no_risk		no	2__they_have_no_risk		no	1__unavailability		no		2__lack_of_awareness		very_good	very_good	good	very_good	good	very_good	very_good	very_good	good	good	good	very_good
2022-06-15T10:13:49.623+03:00	2022-06-15T10:15:59.557+03:00	gynecology_obstetrics		illitrate	42	female	rural	married	orthodox		farmer		2000	no			no	2__uselessness		yes			yes	2__by_avoiding_touching_sharp_instrument				no	2__they_have_no_risk		no	1__unavailability		no		2__lack_of_awareness		very_good	very_good	very_good	excellent	good	good	very_good	very_good	poor	very_good	very_good	very_good
2022-06-15T10:16:02.338+03:00	2022-06-15T10:17:39.767+03:00	gynecology_obstetrics		primary_education	38	female	rural	married	orthodox		farmer		2000	no			no	2__uselessness		yes			yes	2__by_avoiding_touching_sharp_instrument				no	1__lack_of_glove		no	2__inconvenience		no		2__lack_of_awareness		very_good	very_good	very_good	very_good	good	very_good	very_good	good	very_good	very_good	very_good	very_good
2022-06-15T10:17:43.211+03:00	2022-06-15T10:19:58.910+03:00	gynecology_obstetrics		college_and_above	27	female	urban	married	orthodox		house_wife		3000	no			no	3__unavailability		yes			yes	2__by_avoiding_touching_sharp_instrument				no	1__lack_of_glove		no	1__unavailability		no		2__lack_of_awareness		very_good	very_good	very_good	very_good	good	very_good	very_good	very_good	very_good	very_good	very_good	very_good
2022-06-15T10:20:28.263+03:00	2022-06-15T10:23:26.242+03:00	medical		primary_education	25	female	urban	single	orthodox		daily_laborer		800	no			no	2__uselessness		yes			yes	2__by_avoiding_touching_sharp_instrument				no	2__they_have_no_risk		no	2__inconvenience		no		2__lack_of_awareness		very_good	very_good	very_good	very_good	good	very_good	very_good	very_good	good	good	good	very_good
2022-06-15T10:23:32.299+03:00	2022-06-15T10:25:50.458+03:00	gynecology_obstetrics		read_and_write	50	female	rural	widowed	orthodox		farmer		2700	no			no	2__uselessness		no	1__unavailability		no			2__they_have_no_risk		no	2__they_have_no_risk		no	1__unavailability		no		2__lack_of_awareness		very_good	very_good	very_good	very_good	good	good	good	good	good	good	good	good
2022-06-17T07:25:49.397+03:00	2022-06-17T07:28:34.786+03:00	surgical		primary_education	40	male	urban	married	orthodox		farmer		3000	yes	2__face_to_face_health_education		no	2__uselessness		yes			yes	2__by_avoiding_touching_sharp_instrument				no	1__lack_of_glove		no	1__unavailability		no		2__lack_of_awareness		very_good	very_good	very_good	very_good	poor	good	very_good	very_good	very_good	very_good	very_good	very_good
2022-06-17T07:29:04.837+03:00	2022-06-17T07:33:51.163+03:00	surgical		read_and_write	44	male	rural	married	orthodox		farmer		3000	yes	2__face_to_face_health_education		no	3__unavailability		yes			yes	2__by_avoiding_touching_sharp_instrument				yes			no	1__unavailability		no		2__lack_of_awareness		very_good	very_good	very_good	very_good	poor	good	very_good	poor	good	very_good	very_good	good
2022-06-17T07:33:56.507+03:00	2022-06-17T07:37:38.018+03:00	surgical		primary_education	20	male	rural	single	orthodox		farmer		2800	no			no	3__unavailability		yes			yes	2__by_avoiding_touching_sharp_instrument				yes			no	1__unavailability		yes	1__black_garbage_bins			very_good	very_good	very_good	very_good	poor	good	very_good	poor	poor	good	good	good
2022-06-17T07:38:46.684+03:00	2022-06-17T07:43:05.048+03:00	surgical		illitrate	37	female	rural	married	orthodox		farmer		2000	no			no	2__uselessness		yes			yes	2__by_avoiding_touching_sharp_instrument				yes			no	1__unavailability		no		2__lack_of_awareness		very_good	very_good	very_good	very_good	very_poor	poor	very_good	very_good	very_good	very_good	very_good	good
2022-06-17T07:43:13.651+03:00	2022-06-17T07:46:05.778+03:00	surgical		illitrate	60	male	rural	married	orthodox		farmer		3000	no			no	2__uselessness		yes			no			1__lack_of_protective_materials		no	1__lack_of_glove		no	1__unavailability		no		2__lack_of_awareness		good	very_good	very_good	very_good	very_poor	very_good	very_good	good	good	very_good	very_good	excellent
2022-06-17T07:46:09.800+03:00	2022-06-17T07:49:44.314+03:00	surgical		illitrate	64	female	rural	married	orthodox		farmer		2000	yes	2__face_to_face_health_education		yes			no	1__unavailability		yes	2__by_avoiding_touching_sharp_instrument				yes			no	1__unavailability		no		2__lack_of_awareness		very_good	very_good	very_good	very_good	poor	good	very_good	very_good	good	very_good	very_good	very_good
2022-06-17T07:49:47.449+03:00	2022-06-17T07:51:29.727+03:00	surgical		read_and_write	38	male	rural	married	orthodox		farmer		1800	no			no	2__uselessness		no	1__unavailability		no			1__lack_of_protective_materials		no	1__lack_of_glove		no	1__unavailability		no		2__lack_of_awareness		very_good	very_good	very_good	very_good	good	very_good	very_good	very_good	very_good	very_good	very_good	good
2022-06-17T07:52:48.773+03:00	2022-06-17T07:56:10.268+03:00	surgical		illitrate	54	female	rural	married	orthodox		farmer		1800	yes	2__face_to_face_health_education		no	3__unavailability		yes			no			1__lack_of_protective_materials		no	1__lack_of_glove		no	1__unavailability		no		2__lack_of_awareness		very_good	very_good	very_good	very_good	poor	very_good	good	good	good	very_good	very_good	very_good
2022-06-17T07:56:13.862+03:00	2022-06-17T08:02:07.370+03:00	surgical		primary_education	25	male	urban	single	orthodox		other__specify	Student	1900	no			no	3__unavailability		yes			yes	2__by_avoiding_touching_sharp_instrument				no	1__lack_of_glove		no	1__unavailability		no		2__lack_of_awareness		very_good	very_good	very_good	very_good	very_good	very_good	very_good	very_good	very_good	very_good	very_good	good
2022-06-17T08:02:11.048+03:00	2022-06-17T08:06:28.350+03:00	surgical		primary_education	27	female	urban	married	orthodox		house_wife		4000	no			yes			yes			yes	2__by_avoiding_touching_sharp_instrument				no	1__lack_of_glove		no	1__unavailability		no		2__lack_of_awareness		very_good	very_good	very_good	very_good	very_poor	very_good	very_good	very_good	very_good	very_good	very_good	good
2022-06-17T08:06:31.803+03:00	2022-06-17T08:11:26.515+03:00	surgical		read_and_write	45	male	rural	married	orthodox		farmer		2400	yes	2__face_to_face_health_education		yes			yes			yes	2__by_avoiding_touching_sharp_instrument				no	1__lack_of_glove		no	1__unavailability		no		2__lack_of_awareness		very_good	very_good	very_good	very_good	poor	poor	good	poor	poor	very_good	very_good	good
2022-06-17T08:11:30.782+03:00	2022-06-17T08:16:12.967+03:00	surgical		read_and_write	64	male	urban	married	orthodox		governmet_employee		1900	yes	2__face_to_face_health_education		no	2__uselessness		no	1__unavailability		yes	2__by_avoiding_touching_sharp_instrument				no	1__lack_of_glove		no	2__inconvenience		no		2__lack_of_awareness		very_good	very_good	very_good	very_good	very_poor	poor	good	poor	very_good	very_good	good	good
2022-06-17T08:16:16.183+03:00	2022-06-17T08:20:35.132+03:00	surgical		illitrate	70	male	rural	married	orthodox		farmer		2400	no			no	3__unavailability		no	1__unavailability		yes	2__by_avoiding_touching_sharp_instrument				no	1__lack_of_glove		no	1__unavailability		no		2__lack_of_awareness		very_good	very_good	very_good	very_good	very_good	very_good	very_good	very_good	very_good	very_good	very_good	very_good
2022-06-17T08:20:40.325+03:00	2022-06-19T17:12:34.559+03:00	other	Orthopedic	secondary_education	35	male	urban	single	orthodox		other__specify	Unemployed	5000	no			no	3__unavailability		yes			yes	2__by_avoiding_touching_sharp_instrument				no	1__lack_of_glove		no	1__unavailability		yes	1__black_garbage_bins			very_good	very_good	very_good	very_good	poor	very_good	very_good	very_good	very_good	good	good	very_good
2022-06-17T08:31:35.912+03:00	2022-06-17T08:36:08.516+03:00	medical		illitrate	40	male	rural	married	orthodox		farmer		1600	yes	2__face_to_face_health_education		yes			yes			yes	2__by_avoiding_touching_sharp_instrument				yes			no	1__unavailability		no		2__lack_of_awareness		very_good	very_good	very_good	very_good	poor	good	good	poor	poor	good	good	good
2022-06-17T08:36:15.038+03:00	2022-06-17T08:40:14.666+03:00	medical		primary_education	20	male	rural	single	orthodox		farmer		1800	no			no	2__uselessness		yes			yes	2__by_avoiding_touching_sharp_instrument				no	1__lack_of_glove		no	1__unavailability		no		2__lack_of_awareness		very_good	very_good	very_good	very_good	poor	very_good	very_good	very_poor	very_poor	very_good	very_good	very_good
2022-06-17T08:40:25.277+03:00	2022-06-17T08:45:47.220+03:00	medical		illitrate	37	female	rural	married	muslim		farmer		2000	no			no	2__uselessness		yes			no			1__lack_of_protective_materials		no	1__lack_of_glove		no	1__unavailability		no		2__lack_of_awareness		very_good	very_good	very_good	very_good	very_good	very_good	very_good	very_good	very_good	good	very_good	very_good
2022-06-17T08:46:12.841+03:00	2022-06-17T08:49:35.134+03:00	medical		primary_education	30	female	rural	married	orthodox		farmer		1400	no			no	2__uselessness		no	1__unavailability		yes	2__by_avoiding_touching_sharp_instrument				no	1__lack_of_glove		no	2__inconvenience		no		2__lack_of_awareness		very_good	very_good	good	very_good	good	good	very_good	good	very_good	good	very_good	very_good
2022-06-17T09:22:37.579+03:00	2022-06-17T09:29:06.361+03:00	medical		college_and_above	28	female	urban	single	orthodox		governmet_employee		1600	no			no	3__unavailability		no	1__unavailability		yes	2__by_avoiding_touching_sharp_instrument				yes			no	1__unavailability		no		2__lack_of_awareness		very_good	very_good	very_good	very_good	very_poor	good	good	poor	good	good	good	good
2022-06-17T09:29:36.324+03:00	2022-06-17T09:33:15.819+03:00	medical		college_and_above	32	male	urban	married	orthodox		governmet_employee		7000	no			no	3__unavailability		no	1__unavailability		yes	2__by_avoiding_touching_sharp_instrument				yes			no	1__unavailability		yes	1__black_garbage_bins			very_good	very_good	very_good	very_good	very_poor	good	very_good	very_good	very_good	very_good	very_good	good
2022-06-17T09:33:30.174+03:00	2022-06-17T09:36:33.478+03:00	medical		secondary_education	24	male	urban	single	orthodox		other__specify	Student	2000	no			no	2__uselessness		yes			yes	2__by_avoiding_touching_sharp_instrument				yes			no	2__inconvenience		yes	1__black_garbage_bins			excellent	very_good	very_good	very_good	poor	very_good	very_good	very_good	very_good	good	good	good
2022-06-17T09:36:36.915+03:00	2022-06-17T09:41:32.379+03:00	medical		primary_education	28	male	urban	married	orthodox		merchant		2000	yes	2__face_to_face_health_education		no	2__uselessness		no	1__unavailability		yes	1__by_wearing_the_glove				yes			no	1__unavailability		no		2__lack_of_awareness		very_good	very_good	good	very_good	very_good	good	good	poor	poor	very_good	very_good	very_good
2022-06-17T09:42:03.857+03:00	2022-06-17T09:45:12.386+03:00	medical		primary_education	18	male	rural	single	orthodox		farmer		1900	no			no	3__unavailability		no	1__unavailability		no			2__they_have_no_risk		no	1__lack_of_glove		no	1__unavailability		no		2__lack_of_awareness		very_good	very_good	very_good	very_good	good	good	good	poor	good	good	very_good	good
2022-06-17T09:57:34.070+03:00	2022-06-17T10:02:12.029+03:00	gynecology_obstetrics		college_and_above	35	female	urban	married	orthodox		governmet_employee		13000	no			yes			yes			yes	2__by_avoiding_touching_sharp_instrument				yes			no	2__inconvenience		yes	1__black_garbage_bins			very_good	good	very_good	very_good	very_poor	good	good	poor	poor	good	good	very_good
2022-06-17T10:03:07.790+03:00	2022-06-17T10:06:09.463+03:00	gynecology_obstetrics		read_and_write	18	female	rural	married	orthodox		farmer		1800	no			no	2__uselessness		yes			no			1__lack_of_protective_materials		yes			no	1__unavailability		no		2__lack_of_awareness		very_good	very_good	very_good	very_good	very_good	very_good	very_good	very_good	very_good	very_good	very_good	very_good
2022-06-17T14:28:53.102+03:00	2022-06-17T14:36:52.071+03:00	pediatrics		illitrate	42	male	rural	married	orthodox		farmer		2400	no			no	2__uselessness		no	1__unavailability		no			1__lack_of_protective_materials		no	1__lack_of_glove		no	1__unavailability		no		2__lack_of_awareness		excellent	very_good	very_good	very_good	very_good	very_good	very_good	very_good	very_good	very_good	very_good	very_good
2022-06-17T14:36:55.469+03:00	2022-06-17T14:42:19.248+03:00	pediatrics		college_and_above	40	female	urban	married	orthodox		house_wife		9000	no			no	2__uselessness		no	1__unavailability		yes	1__by_wearing_the_glove				yes			no	1__unavailability		no		2__lack_of_awareness		very_good	very_good	very_good	very_good	poor	good	very_good	very_good	good	good	good	good
2022-06-17T14:43:07.597+03:00	2022-06-17T14:48:23.915+03:00	pediatrics		illitrate	34	female	rural	married	orthodox		farmer		2100	no			yes			yes			yes	2__by_avoiding_touching_sharp_instrument				yes			no	1__unavailability		no		2__lack_of_awareness		very_good	very_good	very_good	very_good	very_good	very_good	very_good	very_good	very_good	very_good	good	very_good
2022-06-17T14:50:34.316+03:00	2022-06-17T14:53:50.005+03:00	pediatrics		illitrate	25	female	rural	married	orthodox		farmer		2300	no			no	2__uselessness		yes			yes	2__by_avoiding_touching_sharp_instrument				yes			no	1__unavailability		no		2__lack_of_awareness		very_good	very_good	very_good	good	very_good	good	very_good	good	good	very_good	good	very_good
2022-06-17T14:53:53.660+03:00	2022-06-17T14:57:37.832+03:00	pediatrics		illitrate	33	female	urban	separated	orthodox		daily_laborer		1500	no			no	2__uselessness		yes			yes	2__by_avoiding_touching_sharp_instrument				no	1__lack_of_glove		no	1__unavailability		no		2__lack_of_awareness		very_good	very_good	very_good	very_good	very_good	very_good	very_good	very_good	very_good	very_good	very_good	very_good
2022-06-17T14:57:44.163+03:00	2022-06-17T15:00:57.611+03:00	pediatrics		illitrate	35	female	rural	married	orthodox		farmer		2000	no			no	2__uselessness		yes			yes	2__by_avoiding_touching_sharp_instrument				no	1__lack_of_glove		no	1__unavailability		no		2__lack_of_awareness		very_good	good	good	good	good	good	good	poor	good	good	good	good
2022-06-17T15:01:00.822+03:00	2022-06-17T16:09:04.752+03:00	pediatrics		college_and_above	25	male	urban	married	orthodox		governmet_employee		4000	yes	2__face_to_face_health_education		yes			yes			yes	1__by_wearing_the_glove				yes			no	1__unavailability		yes	2__yellow_garbage_bins			very_good	very_good	very_good	good	very_good	very_good	very_good	good	good	good	good	good
2022-06-17T16:09:23.250+03:00	2022-06-17T16:14:43.324+03:00	pediatrics		secondary_education	25	female	urban	married	orthodox		governmet_employee		7000	no			no	2__uselessness		yes			no			1__lack_of_protective_materials		no	1__lack_of_glove		no	2__inconvenience		yes	1__black_garbage_bins			poor	poor	poor	poor	poor	very_good	poor	good	poor	good	good	good
2022-06-17T16:15:24.780+03:00	2022-06-17T16:22:43.547+03:00	pediatrics		college_and_above	30	female	urban	married	orthodox		governmet_employee		8000	no			no	1__inconvenience		no	1__unavailability		yes	2__by_avoiding_touching_sharp_instrument				yes			no	1__unavailability		no		2__lack_of_awareness		poor	poor	poor	poor	very_poor	good	very_good	good	good	good	poor	good
2022-06-17T16:22:53.580+03:00	2022-06-17T16:27:18.657+03:00	pediatrics		illitrate	30	female	rural	married	orthodox		farmer		2000	no			no	2__uselessness		yes			no			1__lack_of_protective_materials		no	2__they_have_no_risk		no	1__unavailability		no		2__lack_of_awareness		very_good	good	good	good	good	good	good	good	good	good	good	very_good
2022-06-17T16:27:50.534+03:00	2022-06-17T16:33:46.609+03:00	pediatrics		college_and_above	30	male	urban	married	orthodox		governmet_employee		5000	no			no	3__unavailability		no	1__unavailability		yes	2__by_avoiding_touching_sharp_instrument				yes			no	1__unavailability		no		2__lack_of_awareness		very_good	very_good	very_good	very_good	very_good	very_good	very_good	very_good	very_good	good	very_good	good
2022-06-20T13:49:28.281+03:00	2022-06-20T13:54:27.718+03:00	medical		illitrate	28	male	rural	married	orthodox		farmer		1900	no			no	2__uselessness		yes			no			2__they_have_no_risk		no	2__they_have_no_risk		no	1__unavailability		no		2__lack_of_awareness		very_good	very_good	very_good	good	very_good	good	good	good	good	good	very_good	good
2022-06-20T14:13:16.362+03:00	2022-06-20T14:20:34.919+03:00	surgical		primary_education	28	male	urban	married	orthodox		other__specify	Driver	2000	no			no	3__unavailability		yes			no			2__they_have_no_risk		no	2__they_have_no_risk		no	1__unavailability		no		2__lack_of_awareness		very_good	very_good	very_good	very_good	poor	good	good	good	good	good	good	very_good
2022-06-20T14:20:54.070+03:00	2022-06-20T14:26:47.551+03:00	surgical		college_and_above	25	male	urban	married	orthodox		merchant		800	yes	2__face_to_face_health_education 4__using_materials_prepared_in_amharic_l		no	3__unavailability		no	1__unavailability		yes	1__by_wearing_the_glove				yes			no	1__unavailability		no		2__lack_of_awareness		very_good	good	good	good	poor	good	good	good	good	good	good	good
2022-06-20T14:29:20.368+03:00	2022-06-20T14:34:23.501+03:00	medical		primary_education	20	male	rural	single	orthodox		farmer		2400	no			no	3__unavailability		yes			yes	1__by_wearing_the_glove				yes			no	1__unavailability		no		2__lack_of_awareness		very_good	very_good	very_good	very_good	poor	good	good	good	good	very_good	very_good	good
2022-06-20T14:34:43.432+03:00	2022-06-20T14:39:42.210+03:00	medical		illitrate	25	male	urban	married	orthodox		other__specify	Unemployed	2000	no			no	3__unavailability		yes			yes	1__by_wearing_the_glove				yes			no	1__unavailability		no		2__lack_of_awareness		very_good	very_good	very_good	very_good	very_good	very_good	very_good	good	good	very_good	very_good	good
2022-06-20T14:39:58.614+03:00	2022-06-20T14:46:06.585+03:00	medical		read_and_write	26	male	urban	single	orthodox		merchant		2400	no			no	3__unavailability		yes			yes	1__by_wearing_the_glove				yes			no	1__unavailability		no		2__lack_of_awareness		very_good	very_good	very_good	very_good	good	good	good	good	good	very_good	good	good
2022-06-20T14:47:21.203+03:00	2022-06-20T14:50:59.490+03:00	medical		illitrate	64	female	rural	married	orthodox		farmer		3000	no			no	3__unavailability		no	1__unavailability		no			2__they_have_no_risk		no	2__they_have_no_risk		no	2__inconvenience		no		2__lack_of_awareness		very_good	very_good	very_good	very_good	poor	good	good	very_good	very_good	very_good	good	good
2022-06-20T14:51:22.148+03:00	2022-06-20T14:54:49.510+03:00	medical		primary_education	33	female	urban	married	orthodox		house_wife		3000	no			no	3__unavailability		no	1__unavailability		no			2__they_have_no_risk		no	1__lack_of_glove		no	1__unavailability		no		2__lack_of_awareness		very_good	very_good	very_good	very_good	good	good	good	good	good	good	good	good
2022-06-21T15:22:21.817+03:00	2022-06-21T15:25:49.246+03:00	pediatrics		primary_education	32	female	rural	married	orthodox		farmer		2500	no			no	2__uselessness		yes			yes	1__by_wearing_the_glove				yes			no	2__inconvenience		no		2__lack_of_awareness		very_good	very_good	very_good	very_good	very_good	very_good	very_good	very_good	very_good	very_good	very_good	very_good
2022-06-21T15:25:52.216+03:00	2022-06-21T15:31:42.149+03:00	pediatrics		secondary_education	25	female	urban	married	orthodox		house_wife		4000	no			no	2__uselessness		yes			yes	2__by_avoiding_touching_sharp_instrument				yes			no	1__unavailability		no		2__lack_of_awareness		very_good	very_good	very_good	very_good	poor	good	good	good	good	good	good	very_good
2022-06-21T15:32:04.783+03:00	2022-06-21T15:36:40.003+03:00	pediatrics		college_and_above	28	female	urban	married	orthodox		other__specify	Private worker	8000	no			no	3__unavailability		yes			yes	2__by_avoiding_touching_sharp_instrument				no	1__lack_of_glove		no	1__unavailability		no		2__lack_of_awareness		good	good	good	good	good	good	good	good	good	good	very_good	very_good
2022-06-21T15:36:42.670+03:00	2022-06-21T15:42:00.199+03:00	pediatrics		read_and_write	35	female	urban	married	orthodox		house_wife		6000	no			no	3__unavailability		yes			no			1__lack_of_protective_materials		no	1__lack_of_glove		no	2__inconvenience		yes	1__black_garbage_bins			very_good	good	good	very_good	good	good	good	good	good	very_good	good	very_good
2022-06-21T15:43:52.460+03:00	2022-06-21T15:48:33.720+03:00	pediatrics		college_and_above	33	female	urban	married	orthodox		governmet_employee		12000	yes	2__face_to_face_health_education		no	2__uselessness		yes			yes	1__by_wearing_the_glove				yes			no	1__unavailability		no		2__lack_of_awareness		very_good	very_good	very_good	very_good	very_poor	good	good	good	good	good	good	good
2022-06-21T15:48:40.926+03:00	2022-06-21T15:54:59.279+03:00	pediatrics		secondary_education	29	male	urban	married	orthodox		merchant		3000	no			yes			yes			yes	2__by_avoiding_touching_sharp_instrument				yes			no	1__unavailability		no		2__lack_of_awareness		very_good	very_good	good	good	very_poor	good	good	good	good	very_good	very_good	good
2022-06-22T07:32:40.294+03:00	2022-06-22T07:36:51.076+03:00	surgical		illitrate	50	male	rural	married	orthodox		farmer		3000	yes	2__face_to_face_health_education		no	3__unavailability		yes			yes	2__by_avoiding_touching_sharp_instrument				no	1__lack_of_glove		no	1__unavailability		no		2__lack_of_awareness		very_good	very_good	very_good	very_good	good	good	good	good	good	good	good	good
2022-06-22T07:36:55.841+03:00	2022-06-22T07:40:46.839+03:00	surgical		illitrate	42	male	rural	married	orthodox		farmer		3200	yes	2__face_to_face_health_education		no	3__unavailability		yes			yes	2__by_avoiding_touching_sharp_instrument				no	2__they_have_no_risk		no	1__unavailability		no		2__lack_of_awareness		very_good	very_good	very_good	very_good	very_poor	good	good	good	good	good	good	very_good
2022-06-22T07:40:50.070+03:00	2022-06-22T07:45:36.074+03:00	surgical		illitrate	74	male	rural	married	orthodox		farmer		2400	no			no	1__inconvenience		yes			yes	2__by_avoiding_touching_sharp_instrument				no	2__they_have_no_risk		no	1__unavailability		no		2__lack_of_awareness		very_good	very_good	good	good	good	good	good	good	good	good	good	good
2022-06-22T07:46:20.192+03:00	2022-06-22T07:49:04.029+03:00	surgical		illitrate	50	female	rural	married	orthodox		farmer		1900	no			no	2__uselessness		yes			yes	2__by_avoiding_touching_sharp_instrument				no	1__lack_of_glove		no	1__unavailability		no		2__lack_of_awareness		very_good	very_good	very_good	very_good	very_poor	very_good	good	very_good	very_good	very_good	good	good
2022-06-22T07:49:21.003+03:00	2022-06-22T07:52:23.487+03:00	surgical		primary_education	21	male	rural	married	orthodox		farmer		2000	no			no	3__unavailability		no	1__unavailability		yes	2__by_avoiding_touching_sharp_instrument				no	1__lack_of_glove		no	1__unavailability		no		2__lack_of_awareness		very_good	very_good	good	very_good	very_poor	very_good	very_good	very_good	very_good	very_good	very_good	very_good
2022-06-22T07:52:26.839+03:00	2022-06-22T07:56:29.904+03:00	surgical		college_and_above	25	female	urban	single	orthodox		house_wife		3000	no			no	3__unavailability		yes			yes	2__by_avoiding_touching_sharp_instrument				no	1__lack_of_glove		no	2__inconvenience		yes	1__black_garbage_bins			poor	good	good	good	very_poor	good	good	good	good	good	good	good
2022-06-22T07:56:37.408+03:00	2022-06-22T07:59:58.206+03:00	surgical		primary_education	28	female	rural	married	orthodox		farmer		1800	no			no	2__uselessness		yes			yes	2__by_avoiding_touching_sharp_instrument				no	1__lack_of_glove		no	1__unavailability		no		2__lack_of_awareness		very_good	good	good	good	very_poor	good	good	good	good	good	good	good
2022-06-22T08:00:04.337+03:00	2022-06-22T08:05:35.934+03:00	surgical		college_and_above	37	male	urban	married	orthodox		governmet_employee		24000	no			no	2__uselessness		yes			yes	2__by_avoiding_touching_sharp_instrument				no	1__lack_of_glove		no	2__inconvenience		no		2__lack_of_awareness		very_good	very_good	very_good	good	poor	good	good	good	good	good	good	good
2022-06-22T08:07:30.129+03:00	2022-06-22T08:11:34.445+03:00	surgical		college_and_above	50	male	urban	married	orthodox		governmet_employee		4800	yes	2__face_to_face_health_education		yes			no	1__unavailability		yes	2__by_avoiding_touching_sharp_instrument				yes			no	2__inconvenience		no		2__lack_of_awareness		poor	poor	poor	poor	poor	poor	poor	poor	poor	poor	poor	poor
2022-06-22T08:12:58.816+03:00	2022-06-22T08:19:01.200+03:00	surgical		primary_education	24	male	urban	single	orthodox		other__specify	Student	1900	no			no	2__uselessness		yes			yes	2__by_avoiding_touching_sharp_instrument				no	2__they_have_no_risk		no	1__unavailability		no		2__lack_of_awareness		very_good	very_good	good	good	very_poor	good	good	good	good	good	poor	good
2022-06-22T08:19:57.450+03:00	2022-06-22T08:24:12.405+03:00	surgical		secondary_education	24	male	urban	single	orthodox		other__specify	Private worker	3000	no			no	2__uselessness		yes			yes	2__by_avoiding_touching_sharp_instrument				no	2__they_have_no_risk		no	2__inconvenience		no		2__lack_of_awareness		very_good	good	good	good	very_poor	good	good	good	good	good	very_good	poor
2022-06-22T08:24:39.742+03:00	2022-06-22T08:33:45.225+03:00	other	Orthopedic	secondary_education	21	male	rural	single	orthodox		other__specify	Student	2000	no			no	3__unavailability		yes			yes	2__by_avoiding_touching_sharp_instrument				no	2__they_have_no_risk		no	2__inconvenience		no		2__lack_of_awareness		good	good	poor	good	very_good	good	good	poor	very_poor	good	good	poor
2022-06-22T08:34:06.300+03:00	2022-06-22T08:37:54.443+03:00	other	Orthopedic	secondary_education	20	male	urban	single	orthodox		governmet_employee		3800	no			no	3__unavailability		yes			yes	2__by_avoiding_touching_sharp_instrument				no	1__lack_of_glove		no	2__inconvenience		no		2__lack_of_awareness		very_good	very_good	very_good	very_good	very_good	very_good	very_good	very_good	good	very_good	very_good	good
2022-06-24T07:32:39.055+03:00	2022-06-24T07:36:55.415+03:00	pediatrics		illitrate	39	male	urban	married	orthodox		other__specify	Driver	4000	yes	2__face_to_face_health_education		yes			yes			yes	1__by_wearing_the_glove				yes			no	1__unavailability		yes	1__black_garbage_bins			very_good	very_good	very_good	very_good	very_good	very_good	very_good	poor	very_good	very_good	very_good	good
2022-06-24T07:37:01.735+03:00	2022-06-24T07:39:44.491+03:00	pediatrics		illitrate	28	male	rural	married	orthodox		farmer		2100	no			no	3__unavailability		no	1__unavailability		yes	2__by_avoiding_touching_sharp_instrument				no	1__lack_of_glove		no	1__unavailability		no		2__lack_of_awareness		very_good	very_good	good	good	good	good	very_good	good	very_good	very_good	very_good	very_good
2022-06-24T07:39:53.926+03:00	2022-06-24T07:46:31.698+03:00	pediatrics		illitrate	40	female	urban	married	orthodox		farmer		2000	no			no	3__unavailability		no	1__unavailability		no			1__lack_of_protective_materials		no	1__lack_of_glove		no	1__unavailability		no		2__lack_of_awareness		very_good	very_good	good	very_good	very_good	very_good	very_good	very_good	very_good	very_good	good	very_good
2022-06-24T07:46:45.998+03:00	2022-06-24T07:50:21.299+03:00	pediatrics		illitrate	47	female	rural	married	orthodox		farmer		1900	no			no	2__uselessness		no	1__unavailability		no			1__lack_of_protective_materials		no	1__lack_of_glove		no	1__unavailability		no		2__lack_of_awareness		very_good	very_good	very_good	good	good	very_good	good	good	good	good	good	good
2022-06-24T07:50:27.303+03:00	2022-06-24T07:52:44.391+03:00	pediatrics		illitrate	30	female	rural	married	orthodox		farmer		2400	yes	2__face_to_face_health_education		no	2__uselessness		yes			yes	2__by_avoiding_touching_sharp_instrument				yes			no	2__inconvenience		no		2__lack_of_awareness		very_good	very_good	very_good	very_good	very_good	very_good	very_good	very_good	very_good	very_good	very_good	very_good
2022-06-24T07:52:47.422+03:00	2022-06-24T07:56:21.160+03:00	pediatrics		secondary_education	29	female	urban	married	orthodox		merchant		5000	no			no	1__inconvenience		no	1__unavailability		no			1__lack_of_protective_materials		no	1__lack_of_glove		no	1__unavailability		no		2__lack_of_awareness		good	poor	poor	poor	good	poor	good	poor	poor	poor	poor	good
2022-06-24T07:56:27.649+03:00	2022-06-24T08:00:03.400+03:00	pediatrics		illitrate	30	female	rural	married	orthodox		farmer		2100	no			no	2__uselessness		yes			yes	2__by_avoiding_touching_sharp_instrument				no	1__lack_of_glove		no	2__inconvenience		no		2__lack_of_awareness		very_good	very_good	very_good	very_good	very_good	very_good	good	very_good	very_good	very_good	very_good	very_good
2022-06-24T08:00:06.797+03:00	2022-06-24T08:04:23.665+03:00	pediatrics		primary_education	30	female	urban	married	orthodox		farmer		1800	no			no	3__unavailability		no	1__unavailability		no			1__lack_of_protective_materials		no	2__they_have_no_risk		no	2__inconvenience		no		2__lack_of_awareness		very_good	good	good	good	good	good	good	very_good	good	good	good	very_good
2022-06-24T08:04:42.950+03:00	2022-06-24T08:07:40.666+03:00	pediatrics		secondary_education	21	female	urban	married	orthodox		house_wife		4000	no			no	3__unavailability		yes			yes	2__by_avoiding_touching_sharp_instrument				no	1__lack_of_glove		no	2__inconvenience		no		2__lack_of_awareness		very_good	very_good	very_good	very_good	good	very_good	very_good	poor	very_good	very_good	good	good
2022-06-24T08:08:01.243+03:00	2022-06-24T08:13:47.712+03:00	pediatrics		college_and_above	20	female	urban	single	orthodox		governmet_employee		2700	no			no	2__uselessness		yes			yes	2__by_avoiding_touching_sharp_instrument				no	1__lack_of_glove		no	2__inconvenience		no		2__lack_of_awareness		very_good	very_good	good	good	good	good	very_good	good	good	good	good	good
2022-06-24T08:14:11.822+03:00	2022-06-24T08:16:37.290+03:00	pediatrics		primary_education	23	female	urban	married	orthodox		house_wife		4000	no			yes			yes			yes	2__by_avoiding_touching_sharp_instrument				yes			no	2__inconvenience		no		2__lack_of_awareness		very_good	very_good	very_good	good	good	good	good	good	good	good	good	good
2022-06-24T08:16:44.152+03:00	2022-06-24T08:20:51.101+03:00	pediatrics		illitrate	28	female	rural	married	orthodox		farmer		2400	yes	2__face_to_face_health_education		no	3__unavailability		yes			yes	2__by_avoiding_touching_sharp_instrument				no	2__they_have_no_risk		no	1__unavailability		no		2__lack_of_awareness		very_good	very_good	good	very_good	good	good	good	poor	good	good	good	good
2022-06-24T08:20:58.668+03:00	2022-06-24T08:23:59.193+03:00	pediatrics		primary_education	31	female	rural	married	orthodox		farmer		2000	no			no	1__inconvenience		no	1__unavailability		no			2__they_have_no_risk		no	1__lack_of_glove		no	1__unavailability		no		2__lack_of_awareness		poor	poor	good	poor	good	good	good	good	good	good	good	very_good
2022-06-24T08:24:04.736+03:00	2022-06-24T08:27:52.773+03:00	pediatrics		secondary_education	28	female	urban	married	orthodox		merchant		6000	yes	2__face_to_face_health_education		yes			yes			yes	2__by_avoiding_touching_sharp_instrument				yes			no	1__unavailability		no		2__lack_of_awareness		very_good	very_good	very_good	very_good	very_good	very_good	very_good	very_good	very_good	very_good	very_good	good
2022-06-24T08:27:56.025+03:00	2022-06-24T08:31:58.919+03:00	pediatrics		illitrate	40	female	rural	married	orthodox		farmer		2200	no			no	2__uselessness		no	1__unavailability		no			1__lack_of_protective_materials		no	2__they_have_no_risk		no	2__inconvenience		no		2__lack_of_awareness		very_good	very_good	very_good	very_good	good	very_good	very_good	very_good	good	good	good	very_good
2022-06-24T08:32:28.003+03:00	2022-06-24T08:35:16.578+03:00	pediatrics		primary_education	30	female	urban	married	orthodox		house_wife		5000	yes	2__face_to_face_health_education		yes			yes			yes	2__by_avoiding_touching_sharp_instrument				yes			no	1__unavailability		no		2__lack_of_awareness		very_good	very_good	very_good	very_good	very_good	very_good	good	very_good	very_good	very_good	very_good	very_good
2022-06-24T08:36:36.536+03:00	2022-06-24T08:42:22.438+03:00	pediatrics		college_and_above	24	female	urban	married	orthodox		other__specify	Unemployed	10000	yes	2__face_to_face_health_education		no	3__unavailability		yes			yes	2__by_avoiding_touching_sharp_instrument				yes			no	2__inconvenience		no		2__lack_of_awareness		good	good	good	good	very_poor	good	poor	poor	good	good	good	good
2022-06-24T08:42:31.223+03:00	2022-06-24T08:47:01.346+03:00	pediatrics		illitrate	36	female	rural	married	orthodox		farmer		2000	no			no	3__unavailability		yes			yes	2__by_avoiding_touching_sharp_instrument				yes			no	2__inconvenience		no		2__lack_of_awareness		very_good	very_good	very_good	very_good	good	good	good	poor	good	good	good	good
2022-06-24T09:02:33.520+03:00	2022-06-24T10:01:13.045+03:00	medical		illitrate	32	male	rural	married	muslim		farmer		2200	no			no	2__uselessness		yes			yes	2__by_avoiding_touching_sharp_instrument				no	2__they_have_no_risk		no	1__unavailability		no		2__lack_of_awareness		good	good	good	good	very_poor	good	good	good	good	good	good	very_good
2022-06-24T10:01:51.015+03:00	2022-06-24T10:07:23.462+03:00	medical		primary_education	26	male	urban	single	orthodox		merchant		1000	no			no	3__unavailability		yes			yes	2__by_avoiding_touching_sharp_instrument				no	1__lack_of_glove		no	2__inconvenience		no		2__lack_of_awareness		very_good	very_good	very_good	very_good	very_good	very_good	very_good	very_good	very_good	very_good	good	very_good
2022-06-24T10:07:31.505+03:00	2022-06-24T10:10:19.614+03:00	medical		secondary_education	27	male	rural	married	orthodox		farmer		2100	no			no	2__uselessness		yes			yes	2__by_avoiding_touching_sharp_instrument				no	1__lack_of_glove		no	1__unavailability		no		2__lack_of_awareness		very_good	very_good	very_good	very_good	poor	good	very_good	very_good	very_good	good	good	very_good
2022-06-24T10:10:48.059+03:00	2022-06-24T10:15:29.543+03:00	medical		primary_education	20	male	rural	single	orthodox		farmer		1800	no			no	2__uselessness		no	1__unavailability		no			2__they_have_no_risk		no	1__lack_of_glove		no	2__inconvenience		no		2__lack_of_awareness		very_good	good	good	good	good	good	good	good	good	good	good	good
[truncated: 30 more columns]
